# Supplementary material for: Comparison of Ultra-Conserved Elements in Drosophilids and Vertebrates
Source: PLoS One. 2013 Dec 13;8(12):e82362. doi: 10.1371/journal.pone.0082362 (PMC3862641; doi:10.1371/journal.pone.0082362)
Supplement: Table S3 — Gene Ontology analysis. (XLS) [file pone.0082362.s005.xls]

## Sheet: hg18_TSSs_within_1k_from_UCEs
GO analysis of refSeq Genes with TSSs within less than 1 kb from the euthrian UCEs
613 genes have TSSs within less than 1 kb from eutherian UCEs (excluding miRNAs and snoRNAs)
542 genes have Gene Ontology categories assigned
Only categories with more than 2 fold difference between expected and observed, and non-corrected P-value smalled that E-6 are shown
genes in querry	total number of entities having row attribute	obs/expected,
N	X	folds	P	P_adj	attrib ID	attrib name
12	23	30.7736	2.63471e-12	0	GO:0009954	proximal/distal pattern formation
24	52	24.8088	1.04105e-21	0	GO:0048704	embryonic skeletal system morphogenesis
31	74	21.1305	4.48857e-26	0	GO:0048562	embryonic organ morphogenesis
27	76	16.095	1.30131e-20	0	GO:0048705	skeletal system morphogenesis
42	127	14.7475	6.24494e-30	0	GO:0009952	anterior/posterior pattern formation
54	181	12.9217	1.41627e-35	0	GO:0003002	regionalization
11	36	12.7364	2.2058e-08	0	GO:0003705	RNA polymerase II transcription factor activity, enhancer binding
11	36	12.7364	2.2058e-08	0	GO:0035326	enhancer binding
12	43	11.2216	1.58067e-08	0	GO:0021953	central nervous system neuron differentiation
17	63	10.7222	2.85356e-11	0	GO:0030326	embryonic limb morphogenesis
17	63	10.7222	2.85356e-11	0	GO:0035113	embryonic appendage morphogenesis
12	45	10.5504	2.78114e-08	0	GO:0009953	dorsal/ventral pattern formation
11	42	10.3068	1.30035e-07	0	GO:0051216	cartilage development
63	257	9.99094	8.94252e-36	0	GO:0007389	pattern specification process
11	43	9.98903	1.693e-07	0	GO:0042472	inner ear morphogenesis
19	75	9.86023	6.62814e-12	0	GO:0035107	appendage morphogenesis
19	75	9.86023	6.62814e-12	0	GO:0035108	limb morphogenesis
68	283	9.8043	5.56791e-38	0	GO:0048598	embryonic morphogenesis
19	76	9.68818	8.55525e-12	0	GO:0045165	cell fate commitment
12	49	9.42283	7.85687e-08	0	GO:0001654	eye development
12	50	9.17754	1.00147e-07	0	GO:0042692	muscle cell differentiation
26	113	8.73956	1.04333e-14	0	GO:0030182	neuron differentiation
122	621	8.25376	3.65043e-58	0	GO:0043565	sequence-specific DNA binding
12	56	7.93732	3.80725e-07	0	GO:0001764	neuron migration
18	86	7.69742	7.10233e-10	0	GO:0048732	gland development
13	63	7.56372	1.994e-07	0	GO:0007423	sensory organ development
164	956	7.50326	1.90981e-70	0	GO:0003700	transcription factor activity
14	73	6.903	1.78374e-07	0	GO:0032582	negative regulation of gene-specific transcription
50	274	6.713	2.45478e-22	0	GO:0000122	negative regulation of transcription from RNA polymerase II promoter
85	488	6.67061	5.51831e-36	0	GO:0045893	positive regulation of transcription, DNA-dependent
85	493	6.58698	1.22376e-35	0	GO:0051254	positive regulation of RNA metabolic process
13	71	6.52629	8.57648e-07	0	GO:0030097	hemopoiesis
66	380	6.45984	6.39794e-28	0	GO:0045892	negative regulation of transcription, DNA-dependent
65	374	6.45563	1.59772e-27	0	GO:0045944	positive regulation of transcription from RNA polymerase II promoter
117	734	6.2943	9.2163e-46	0	GO:0006357	regulation of transcription from RNA polymerase II promoter
17	96	6.25929	3.02225e-08	0	GO:0044212	DNA regulatory region binding
15	86	6.14654	2.41233e-07	0	GO:0048754	branching morphogenesis of a tube
16	92	6.12387	1.00106e-07	0	GO:0010843	promoter binding
66	397	6.12234	8.8233e-27	0	GO:0051253	negative regulation of RNA metabolic process
206	1515	6.08775	1.26431e-71	0	GO:0030528	transcription regulator activity
56	340	5.96904	1.24082e-22	0	GO:0009887	organ morphogenesis
19	113	5.88208	1.13677e-08	0	GO:0048534	hemopoietic or lymphoid organ development
18	109	5.75474	3.68959e-08	0	GO:0001763	morphogenesis of a branching structure
89	580	5.74565	2.8771e-33	0	GO:0045941	positive regulation of transcription
25	153	5.70293	1.0506e-10	0	GO:0001501	skeletal system development
91	602	5.65912	1.69052e-33	0	GO:0010628	positive regulation of gene expression
74	480	5.65085	8.30656e-28	0	GO:0016481	negative regulation of transcription
52	334	5.54659	5.9159e-20	0	GO:0016564	transcription repressor activity
23	144	5.54191	9.35859e-10	0	GO:0002009	morphogenesis of an epithelium
223	1819	5.53683	1.05821e-69	0	GO:0051252	regulation of RNA metabolic process
217	1760	5.50771	5.75557e-68	0	GO:0006355	regulation of transcription, DNA-dependent
18	115	5.39869	8.65358e-08	0	GO:0035239	tube morphogenesis
77	528	5.30771	2.68029e-27	0	GO:0010629	negative regulation of gene expression
20	130	5.29225	2.25178e-08	0	GO:0010551	regulation of gene-specific transcription from RNA polymerase II promoter
36	240	5.20355	1.15378e-13	0	GO:0045596	negative regulation of cell differentiation
27	180	5.15848	1.41563e-10	0	GO:0032583	regulation of gene-specific transcription
91	657	5.09269	1.67337e-30	0	GO:0045935	positive regulation of nucleobase, nucleoside, nucleotide and nucleic acid metabolic process
35	238	5.07736	4.62906e-13	0	GO:0003702	RNA polymerase II transcription factor activity
93	676	5.06657	6.02833e-31	0	GO:0051173	positive regulation of nitrogen compound metabolic process
93	678	5.04865	7.61724e-31	0	GO:0010557	positive regulation of macromolecule biosynthetic process
77	553	5.02166	5.69736e-26	0	GO:0045934	negative regulation of nucleobase, nucleoside, nucleotide and nucleic acid metabolic process
77	561	4.93636	1.45633e-25	0	GO:0051172	negative regulation of nitrogen compound metabolic process
269	2616	4.89654	7.65381e-70	0	GO:0045449	regulation of transcription
81	598	4.88686	1.74681e-26	0	GO:0031327	negative regulation of cellular biosynthetic process
284	2870	4.82522	6.2192e-71	0	GO:0010556	regulation of macromolecule biosynthetic process
78	581	4.81483	2.93303e-25	0	GO:0010558	negative regulation of macromolecule biosynthetic process
95	724	4.80183	5.71237e-30	0	GO:0031328	positive regulation of cellular biosynthetic process
286	2922	4.77951	1.83451e-70	0	GO:0010468	regulation of gene expression
81	610	4.77264	6.75233e-26	0	GO:0009890	negative regulation of biosynthetic process
111	870	4.7567	5.24717e-34	0	GO:0009653	anatomical structure morphogenesis
283	2894	4.73961	2.08633e-69	0	GO:0051171	regulation of nitrogen compound metabolic process
281	2868	4.72911	5.79547e-69	0	GO:0019219	regulation of nucleobase, nucleoside, nucleotide and nucleic acid metabolic process
95	735	4.7162	1.88978e-29	0	GO:0009891	positive regulation of biosynthetic process
26	188	4.6851	1.87429e-09	0	GO:0040007	growth
243	2340	4.68232	2.24258e-62	0	GO:0003677	DNA binding
289	3017	4.67978	3.2935e-69	0	GO:0031326	regulation of cellular biosynthetic process
289	3038	4.63722	1.69539e-68	0	GO:0009889	regulation of biosynthetic process
27	199	4.58513	1.40581e-09	0	GO:0005667	transcription factor complex
31	231	4.54208	1.11757e-10	0	GO:0060284	regulation of cell development
39	294	4.517	6.11945e-13	0	GO:0051093	negative regulation of developmental process
24	179	4.513	1.46377e-08	0	GO:0048729	tissue morphogenesis
19	142	4.49316	4.80942e-07	0	GO:0003714	transcription corepressor activity
300	3352	4.39261	1.56841e-65	0	GO:0060255	regulation of macromolecule metabolic process
53	419	4.34267	2.8418e-16	0	GO:0016563	transcription activator activity
22	170	4.32708	1.10862e-07	0	GO:0003682	chromatin binding
299	3390	4.297	1.01215e-63	0	GO:0080090	regulation of primary metabolic process
82	689	4.19889	5.1005e-23	0	GO:0048513	organ development
306	3584	4.18415	2.49164e-62	0	GO:0031323	regulation of cellular metabolic process
78	655	4.17908	6.27107e-22	0	GO:0048731	system development
312	3745	4.10775	2.0737e-61	0	GO:0019222	regulation of metabolic process
23	192	3.96125	2.38289e-07	0	GO:0050767	regulation of neurogenesis
101	915	3.94554	9.62229e-26	0	GO:0007275	multicellular organismal development
283	3370	3.87666	1.61902e-54	0	GO:0003676	nucleic acid binding
24	207	3.81803	2.41779e-07	0	GO:0051960	regulation of nervous system development
44	388	3.78706	4.80067e-12	0	GO:0007399	nervous system development
159	1605	3.78338	1.14786e-35	0	GO:0048856	anatomical structure development
59	529	3.77913	1.90404e-15	0	GO:0045595	regulation of cell differentiation
99	929	3.7748	4.68989e-24	0	GO:0010604	positive regulation of macromolecule metabolic process
84	781	3.73931	1.11643e-20	0	GO:0031324	negative regulation of cellular metabolic process
99	963	3.61874	7.04669e-23	0	GO:0031325	positive regulation of cellular metabolic process
82	792	3.56768	3.63453e-19	0	GO:0010605	negative regulation of macromolecule metabolic process
101	1005	3.53324	1.34619e-22	0	GO:0009893	positive regulation of metabolic process
54	512	3.52295	3.15541e-13	0	GO:0008134	transcription factor binding
86	845	3.51528	1.32681e-19	0	GO:0009892	negative regulation of metabolic process
61	590	3.47107	2.04109e-14	0	GO:0044451	nucleoplasm part
32	303	3.4521	2.34567e-08	0	GO:0016568	chromatin modification
37	361	3.35091	4.21587e-09	0	GO:0009888	tissue development
27	264	3.31742	5.58671e-07	0	GO:0016477	cell migration
101	1062	3.31204	8.14666e-21	0	GO:0030154	cell differentiation
36	357	3.28687	1.05221e-08	0	GO:0003712	transcription cofactor activity
333	4989	3.16215	2.91144e-43	0	GO:0005634	nucleus
123	1380	3.16026	5.69553e-23	0	GO:0048869	cellular developmental process
228	2985	3.0703	1.07391e-34	0	GO:0032502	developmental process
67	751	2.95142	1.13705e-12	0	GO:0050793	regulation of developmental process
41	466	2.83065	4.97957e-08	0	GO:0006928	cellular component movement
27	308	2.79156	1.04926e-05	0.016	GO:0048646	anatomical structure formation involved in morphogenesis
27	310	2.77154	1.1801e-05	0.02	GO:0051094	positive regulation of developmental process
365	6475	2.63102	1.25779e-31	0	GO:0050794	regulation of cellular process
373	6849	2.53329	2.66196e-29	0	GO:0050789	regulation of biological process
143	1986	2.51432	4.7218e-18	0	GO:0048522	positive regulation of cellular process
129	1777	2.49572	1.72424e-16	0	GO:0048523	negative regulation of cellular process
381	7272	2.41659	1.71767e-26	0	GO:0065007	biological regulation
36	477	2.37632	1.14076e-05	0.02	GO:0007267	cell-cell signaling
133	1943	2.33724	5.71729e-15	0	GO:0048519	negative regulation of biological process
146	2173	2.32048	8.32054e-16	0	GO:0048518	positive regulation of biological process
67	1021	2.08161	3.68497e-07	0	GO:0051239	regulation of multicellular organismal process
120	1979	1.99351	5.16271e-10	0	GO:0008270	zinc ion binding

## Sheet: dm3_TSSs_within_1k_from_UCEs
GO analysis of refSeq Genes with TSSs within less than 1 kb from the Sophophora UCEs
160 genes have TSSs within less than 1 kb from eutherian UCEs
122 genes have Gene Ontology categories assigned
Only categories with more than 2 fold difference between expected and observed, and non-corrected P-value smalled that E-6 are shown
genes in querry	total number of entities having row attribute	obs/expected,
N	X	folds	P	P_adj	attrib ID	attrib name
20	234	6.8352	4.18693e-10	0	GO:0043565	sequence-specific DNA binding
27	374	5.87775	1.40713e-11	0	GO:0003700	transcription factor activity
14	270	3.86123	6.86343e-05	0.041	GO:0048731	system development
25	521	3.70187	3.38082e-07	0	GO:0006355	regulation of transcription
33	713	3.69986	7.67577e-09	0	GO:0010556	regulation of macromolecule biosynthetic process
29	635	3.57178	9.77714e-08	0	GO:0030528	transcription regulator activity
33	744	3.52721	2.18166e-08	0	GO:0009889	regulation of biosynthetic process
33	744	3.52721	2.18166e-08	0	GO:0031326	regulation of cellular biosynthetic process
29	645	3.51021	1.36665e-07	0	GO:0045449	regulation of transcription
26	585	3.41705	8.35157e-07	0	GO:0051252	regulation of RNA metabolic process
34	816	3.30427	5.97762e-08	0	GO:0010468	regulation of gene expression
30	732	3.18071	5.95118e-07	0	GO:0019219	regulation of nucleobase
30	734	3.17101	6.3053e-07	0	GO:0051171	regulation of nitrogen compound metabolic process
35	883	3.13856	1.26012e-07	0	GO:0080090	regulation of primary metabolic process
36	923	3.09706	1.19386e-07	0	GO:0060255	regulation of macromolecule metabolic process
28	741	2.87883	7.23829e-06	0.004	GO:0048856	anatomical structure development
33	905	2.82786	2.05491e-06	0	GO:0031323	regulation of cellular metabolic process
36	1015	2.77863	1.21626e-06	0	GO:0019222	regulation of metabolic process

## Sheet: dm3_exonic_UCEs
GE analysis of FlyBase 5.12 overlapping exonic Sophophora UCEs
318 unique FlyBase genes 5.12 overlap with exonic Sophophora UCEs
258 genes have GO annotations
Only categories with non-corrected P-value smalled that E-6 are shown
genes in querry	total number of entities having row attribute	obs/expected,
N	X	folds	P	P_adj	attrib ID	attrib name
9	26	17.3267	4.81345e-08	0	GO:0034703	cation channel complex
8	24	16.3911	3.85067e-07	0	GO:0006816	calcium ion transport
14	43	15.9266	2.10194e-11	0	GO:0034702	ion channel complex
13	40	15.8577	1.14371e-10	0	GO:0008344	adult locomotory behavior
12	40	14.1202	1.72528e-09	0	GO:0022843	voltage-gated cation channel activity
9	33	12.3674	4.89955e-07	0	GO:0005267	potassium channel activity
17	64	12.0345	5.81952e-12	0	GO:0030534	adult behavior
12	48	11.0164	1.71999e-08	0	GO:0005244	voltage-gated ion channel activity
12	48	11.0164	1.71999e-08	0	GO:0022832	voltage-gated channel activity
25	112	9.73927	4.39609e-15	0	GO:0022836	gated channel activity
21	110	7.91849	1.8095e-11	0	GO:0007626	locomotory behavior
12	63	7.79589	4.33037e-07	0	GO:0007507	heart development
13	72	7.30544	2.74427e-07	0	GO:0007422	peripheral nervous system development
20	112	7.27862	1.96654e-10	0	GO:0005261	cation channel activity
25	165	6.03261	4.24341e-11	0	GO:0005216	ion channel activity
18	119	5.94078	2.49791e-08	0	GO:0048736	appendage development
18	119	5.94078	2.49791e-08	0	GO:0048737	imaginal disc-derived appendage development
25	170	5.82232	8.24741e-11	0	GO:0022838	substrate specific channel activity
21	142	5.81393	2.53302e-09	0	GO:0046873	metal ion transmembrane transporter activity
17	115	5.77338	8.7077e-08	0	GO:0035114	imaginal disc-derived appendage morphogenesis
25	176	5.58829	1.77106e-10	0	GO:0015267	channel activity
25	176	5.58829	1.77106e-10	0	GO:0022803	passive transmembrane transporter activity
17	119	5.54581	1.45327e-07	0	GO:0035107	appendage morphogenesis
35	272	5.09239	6.36869e-13	0	GO:0007610	behavior
18	141	4.87154	3.54357e-07	0	GO:0030001	metal ion transport
18	143	4.79292	4.38713e-07	0	GO:0009605	response to external stimulus
19	155	4.65514	3.18142e-07	0	GO:0022604	regulation of cell morphogenesis
23	195	4.48274	3.6767e-08	0	GO:0022603	regulation of anatomical structure morphogenesis
20	171	4.4173	3.35676e-07	0	GO:0045595	regulation of cell differentiation
29	252	4.40996	1.01184e-09	0	GO:0051239	regulation of multicellular organismal process
33	306	4.12828	3.71181e-10	0	GO:0006811	ion transport
26	241	4.06978	2.98267e-08	0	GO:0042221	response to chemical stimulus
32	313	3.87442	2.67952e-09	0	GO:0044459	plasma membrane part
67	714	3.83352	9.73209e-17	0	GO:0048856	anatomical structure development
25	247	3.77734	1.93975e-07	0	GO:0006928	cell motion
26	258	3.76558	1.19406e-07	0	GO:0048731	system development
27	280	3.58844	1.67639e-07	0	GO:0005886	plasma membrane
39	423	3.49597	9.12243e-10	0	GO:0048513	organ development
55	640	3.34933	3.31508e-12	0	GO:0009653	anatomical structure morphogenesis
33	370	3.32319	4.45955e-08	0	GO:0050793	regulation of developmental process
32	389	3.02665	4.60012e-07	0	GO:0003700	transcription factor activity
96	1377	2.91547	2.64658e-15	0	GO:0032502	developmental process
41	567	2.66136	3.43582e-07	0	GO:0004871	signal transducer activity
41	567	2.66136	3.43582e-07	0	GO:0060089	molecular transducer activity
40	561	2.61411	6.97544e-07	0	GO:0032501	multicellular organismal process
59	869	2.57025	6.263e-09	0	GO:0007154	cell communication
115	1946	2.49913	2.53826e-13	0	GO:0050794	regulation of cellular process
119	2073	2.43384	6.08935e-13	0	GO:0050789	regulation of biological process
128	2299	2.39949	4.39718e-13	0	GO:0065007	biological regulation
51	792	2.37688	4.23452e-07	0	GO:0007165	signal transduction
53	836	2.34362	3.95925e-07	0	GO:0050896	response to stimulus
86	1640	1.9964	2.9425e-07	0	GO:0005515	protein binding
