# Supplementary material for: Comparison of Ultra-Conserved Elements in Drosophilids and Vertebrates
Source: PLoS One. 2013 Dec 13;8(12):e82362. doi: 10.1371/journal.pone.0082362 (PMC3862641; doi:10.1371/journal.pone.0082362)
Supplement: Dataset S1 — List of the refSeq gene IDs used for phylogenetic trees. (XLS) [file pone.0082362.s007.xls]

## Sheet: refSeq Genes ID
306 nonconserved genes from chr2L (D. melanogaster)		Drosophila ribosomal genes		Human ribosomal genes
NM_001014456		NM_001014551		NM_000661
NM_001014489		NM_001015155		NM_000968
NM_001014492		NM_001042922		NM_000969
NM_001014493		NM_001042975		NM_000970
NM_001032045		NM_057281		NM_000971
NM_001032046		NM_057282		NM_000972
NM_001032084		NM_057283		NM_000975
NM_001032086		NM_057284		NM_000976
NM_001032087		NM_057428		NM_000977
NM_001032088		NM_057430		NM_000978
NM_001032089		NM_057590		NM_000979
NM_001032095		NM_057615		NM_000980
NM_001032102		NM_057616		NM_000981
NM_001038789		NM_057706		NM_000982
NM_001038809		NM_057786		NM_000983
NM_001038840		NM_057813		NM_000984
NM_001038841		NM_057855		NM_000985
NM_001042869		NM_057966		NM_000986
NM_001042882		NM_078652		NM_000987
NM_001042915		NM_078658		NM_000988
NM_001042927		NM_078806		NM_000989
NM_001103587		NM_078807		NM_000990
NM_001103593		NM_079040		NM_000991
NM_001103606		NM_079050		NM_000992
NM_001103611		NM_079089		NM_000995
NM_001103612		NM_079162		NM_000996
NM_001103625		NM_079251		NM_000997
NM_001103626		NM_079278		NM_000998
NM_001103660		NM_079280		NM_000999
NM_001103679		NM_079487		NM_001000
NM_001103695		NM_079591		NM_001001
NM_001103696		NM_079592		NM_001003
NM_001103702		NM_079697		NM_001004
NM_001103708		NM_079814		NM_001005
NM_001103717		NM_079843		NM_001006
NM_001144294		NM_079879		NM_001007
NM_001144364		NM_079948		NM_001007074
NM_001144366		NM_079987		NM_001008
NM_001144374		NM_080042		NM_001009
NM_001169381		NM_080080		NM_001010
NM_001169399		NM_080427		NM_001011
NM_001169432		NM_132340		NM_001012
NM_001169509		NM_132777		NM_001013
NM_001169533		NM_135335		NM_001014
NM_001169538		NM_135805		NM_001015
NM_001169539		NM_136300		NM_001016
NM_001169540		NM_136772		NM_001017
NM_001169554		NM_137095		NM_001018
NM_057220		NM_137292		NM_001020
NM_057702		NM_137841		NM_001021
NM_057703		NM_137849		NM_001022
NM_057754		NM_137913		NM_001023
NM_057852		NM_137927		NM_001024
NM_058007		NM_139534		NM_001024662
NM_058077		NM_139834		NM_001024921
NM_058147		NM_140257		NM_001025
NM_078729		NM_140813		NM_001028
NM_078730		NM_141282		NM_001029
NM_078734		NM_141303		NM_001030
NM_078735		NM_141630		NM_001030009
NM_078746		NM_141689		NM_001031
NM_078805		NM_142150		NM_001032
NM_078819		NM_142153		NM_001033853
NM_078828		NM_142665		NM_001035267
NM_078829		NM_142938		NM_001099645
NM_078830		NM_143102		NM_001099693
NM_078831		NM_143160		NM_002295
NM_078850		NM_143203		NM_002948
NM_080001		NM_143319		NM_002952
NM_080008		NM_143483		NM_002954
NM_080045		NM_143507		NM_003973
NM_134642		NM_143525		NM_005061
NM_134648		NM_165252		NM_005617
NM_134665		NM_165682		NM_006013
NM_134666		NM_165868		NM_007104
NM_134668		NM_167043		NM_007209
NM_134672		NM_167073		NM_012423
NM_134673		NM_167087		NM_015414
NM_134694		NM_167136		NM_015920
NM_134711		NM_167137		NM_016093
NM_134722		NM_167360		NM_021029
NM_134737		NM_167668		NM_022551
NM_134743		NM_168534		NM_033022
NM_134744		NM_168537		NM_033301
NM_134752		NM_170554		NM_052969
NM_134754				NM_053275
NM_134760				NM_080746
NM_134776				NM_198486
NM_134779
NM_134790
NM_134803
NM_134811
NM_134832
NM_134833
NM_134842
NM_134852
NM_134855
NM_134856
NM_134900
NM_134903
NM_134940
NM_134946
NM_134950
NM_134970
NM_134971
NM_134979
NM_134998
NM_135006
NM_135007
NM_135008
NM_135023
NM_135092
NM_135096
NM_135097
NM_135105
NM_135115
NM_135123
NM_135142
NM_135150
NM_135161
NM_135162
NM_135173
NM_135176
NM_135180
NM_135227
NM_135232
NM_135283
NM_135303
NM_135311
NM_135321
NM_135334
NM_135354
NM_135367
NM_135368
NM_135369
NM_135383
NM_135384
NM_135411
NM_135421
NM_135423
NM_135430
NM_135438
NM_135442
NM_135444
NM_135448
NM_135453
NM_135463
NM_135467
NM_135507
NM_135511
NM_135571
NM_135591
NM_135621
NM_135622
NM_135623
NM_135624
NM_135625
NM_135628
NM_135632
NM_135638
NM_135647
NM_135658
NM_135666
NM_135667
NM_135668
NM_135669
NM_135702
NM_135717
NM_135776
NM_135777
NM_135778
NM_135804
NM_135810
NM_135813
NM_135816
NM_135817
NM_135818
NM_135819
NM_135837
NM_135838
NM_135840
NM_135848
NM_135858
NM_135861
NM_135870
NM_135872
NM_135875
NM_135883
NM_135884
NM_135898
NM_135907
NM_135908
NM_135910
NM_135917
NM_135923
NM_135925
NM_135928
NM_135933
NM_135934
NM_135944
NM_135953
NM_135971
NM_135982
NM_135995
NM_136010
NM_136019
NM_136021
NM_136062
NM_136078
NM_136088
NM_136120
NM_136141
NM_136142
NM_136145
NM_136171
NM_136172
NM_136174
NM_136175
NM_136183
NM_136188
NM_136194
NM_136197
NM_136199
NM_136206
NM_136207
NM_136222
NM_136223
NM_136225
NM_136227
NM_136228
NM_136267
NM_136280
NM_136281
NM_136284
NM_136287
NM_143799
NM_144095
NM_144096
NM_144318
NM_144325
NM_144328
NM_144332
NM_144381
NM_144450
NM_164408
NM_164416
NM_164420
NM_164437
NM_164438
NM_164439
NM_164440
NM_164581
NM_164636
NM_164650
NM_164662
NM_164663
NM_164665
NM_164674
NM_164708
NM_164714
NM_164809
NM_164847
NM_164850
NM_164917
NM_164969
NM_165006
NM_165009
NM_165011
NM_165036
NM_165116
NM_165117
NM_165131
NM_165134
NM_165137
NM_165140
NM_165141
NM_165142
NM_165143
NM_165148
NM_165166
NM_165204
NM_165205
NM_165206
NM_165207
NM_165235
NM_165248
NM_165285
NM_165292
NM_165332
NM_165347
NM_165357
NM_165388
NM_165400
NM_165401
NM_165405
NM_165407
NM_165408
NM_175945
NM_175992
NM_175995
NM_176059
NM_176064
NM_205983
NM_205984
NM_206013
NM_206014
