# Supplementary material for: Comparison of Ultra-Conserved Elements in Drosophilids and Vertebrates
Source: PLoS One. 2013 Dec 13;8(12):e82362. doi: 10.1371/journal.pone.0082362 (PMC3862641; doi:10.1371/journal.pone.0082362)
Supplement: Dataset S2 — BED file with coordinates of UCEs identified in drosophilids. UCEs identified in different drosophila sets (Table 1). Each BED file contain positions of sequences at least 100 nt long identical in D. melanogaster, D. erecta, and the third species: yak set, D. yakuba; ana set, D. ananassae; pse set, D. pseudoobscura; wil set, D. willistoni; moj set, D. mojavensis; vir set, D. virilis; gri set, D. grimshawi. The coordinates are for the dm3 (BDGP R5) assembly of the D. melanogaster genome. (BED) [file pone.0082362.s008.bed]

track name="UCEs_yak_set" description="dm3 _UCEs_melEreYak" visibility=3 url=
chr2L	88799	88901	El1	102	+
chr2L	160697	160851	El2	154	+
chr2L	162317	162419	El3	102	+
chr2L	162694	162896	El4	202	+
chr2L	177789	177895	El5	106	+
chr2L	184118	184317	El6	199	+
chr2L	199920	200030	El7	110	+
chr2L	212629	212739	El8	110	+
chr2L	221900	222003	El9	103	+
chr2L	222071	222192	El10	121	+
chr2L	229193	229302	El11	109	+
chr2L	231912	232014	El12	102	+
chr2L	242233	242335	El13	102	+
chr2L	244125	244230	El14	105	+
chr2L	244664	244773	El15	109	+
chr2L	249421	249534	El16	113	+
chr2L	275010	275126	El17	116	+
chr2L	304492	304602	El18	110	+
chr2L	309675	309786	El19	111	+
chr2L	315011	315126	El20	115	+
chr2L	337008	337117	El21	109	+
chr2L	358972	359072	El22	100	+
chr2L	368165	368278	El23	113	+
chr2L	370044	370160	El24	116	+
chr2L	372561	372693	El25	132	+
chr2L	376098	376200	El26	102	+
chr2L	376954	377060	El27	106	+
chr2L	379880	380001	El28	121	+
chr2L	380624	380768	El29	144	+
chr2L	381887	382001	El30	114	+
chr2L	383094	383232	El31	138	+
chr2L	384099	384205	El32	106	+
chr2L	388043	388159	El33	116	+
chr2L	391626	391757	El34	131	+
chr2L	392081	392181	El35	100	+
chr2L	392937	393113	El36	176	+
chr2L	394632	394755	El37	123	+
chr2L	399959	400129	El38	170	+
chr2L	408745	408860	El39	115	+
chr2L	413389	413519	El40	130	+
chr2L	419926	420103	El41	177	+
chr2L	420286	420425	El42	139	+
chr2L	426470	426615	El43	145	+
chr2L	428161	428264	El44	103	+
chr2L	430490	430593	El45	103	+
chr2L	440608	440717	El46	109	+
chr2L	442378	442541	El47	163	+
chr2L	442626	442757	El48	131	+
chr2L	443240	443344	El49	104	+
chr2L	447863	448003	El50	140	+
chr2L	448357	448458	El51	101	+
chr2L	457587	457807	El52	220	+
chr2L	457994	458136	El53	142	+
chr2L	464691	464819	El54	128	+
chr2L	465569	465675	El55	106	+
chr2L	470313	470447	El56	134	+
chr2L	495458	495579	El57	121	+
chr2L	498612	498738	El58	126	+
chr2L	501137	501239	El59	102	+
chr2L	503820	503927	El60	107	+
chr2L	512623	512738	El61	115	+
chr2L	515329	515455	El62	126	+
chr2L	520394	520508	El63	114	+
chr2L	522212	522326	El64	114	+
chr2L	523014	523174	El65	160	+
chr2L	524615	524783	El66	168	+
chr2L	524795	524913	El67	118	+
chr2L	533539	533642	El68	103	+
chr2L	534035	534169	El69	134	+
chr2L	534674	534775	El70	101	+
chr2L	534800	534911	El71	111	+
chr2L	535306	535412	El72	106	+
chr2L	535412	535518	El73	106	+
chr2L	541864	541971	El74	107	+
chr2L	581021	581154	El75	133	+
chr2L	591509	591643	El76	134	+
chr2L	591763	591901	El77	138	+
chr2L	594642	594752	El78	110	+
chr2L	596767	596940	El79	173	+
chr2L	597191	597336	El80	145	+
chr2L	601656	601841	El81	185	+
chr2L	605081	605236	El82	155	+
chr2L	606132	606283	El83	151	+
chr2L	607536	607646	El84	110	+
chr2L	608686	608808	El85	122	+
chr2L	609191	609353	El86	162	+
chr2L	609802	609964	El87	162	+
chr2L	611307	611441	El88	134	+
chr2L	614775	614914	El89	139	+
chr2L	616357	616463	El90	106	+
chr2L	618115	618222	El91	107	+
chr2L	619713	619819	El92	106	+
chr2L	624137	624264	El93	127	+
chr2L	631752	631867	El94	115	+
chr2L	635072	635180	El95	108	+
chr2L	635181	635297	El96	116	+
chr2L	636894	637043	El97	149	+
chr2L	638596	638707	El98	111	+
chr2L	646285	646434	El99	149	+
chr2L	650221	650343	El100	122	+
chr2L	650420	650524	El101	104	+
chr2L	650594	650710	El102	116	+
chr2L	650823	650963	El103	140	+
chr2L	654092	654209	El104	117	+
chr2L	654211	654349	El105	138	+
chr2L	654783	654930	El106	147	+
chr2L	654964	655078	El107	114	+
chr2L	663354	663462	El108	108	+
chr2L	663970	664077	El109	107	+
chr2L	665938	666044	El110	106	+
chr2L	667291	667423	El111	132	+
chr2L	667529	667652	El112	123	+
chr2L	667856	667957	El113	101	+
chr2L	669568	669685	El114	117	+
chr2L	671366	671469	El115	103	+
chr2L	671499	671607	El116	108	+
chr2L	673405	673526	El117	121	+
chr2L	680501	680619	El118	118	+
chr2L	683673	683789	El119	116	+
chr2L	685210	685338	El120	128	+
chr2L	696191	696292	El121	101	+
chr2L	696333	696435	El122	102	+
chr2L	699635	699757	El123	122	+
chr2L	700651	700786	El124	135	+
chr2L	709113	709214	El125	101	+
chr2L	714378	714522	El126	144	+
chr2L	716530	716716	El127	186	+
chr2L	717321	717451	El128	130	+
chr2L	720088	720191	El129	103	+
chr2L	720950	721055	El130	105	+
chr2L	725591	725708	El131	117	+
chr2L	732716	732834	El132	118	+
chr2L	746414	746545	El133	131	+
chr2L	750845	750949	El134	104	+
chr2L	755807	755908	El135	101	+
chr2L	761736	761850	El136	114	+
chr2L	762940	763045	El137	105	+
chr2L	780737	780875	El138	138	+
chr2L	794987	795122	El139	135	+
chr2L	797258	797360	El140	102	+
chr2L	798178	798301	El141	123	+
chr2L	810066	810193	El142	127	+
chr2L	826416	826537	El143	121	+
chr2L	831948	832053	El144	105	+
chr2L	832312	832436	El145	124	+
chr2L	859293	859414	El146	121	+
chr2L	859833	859990	El147	157	+
chr2L	860117	860249	El148	132	+
chr2L	886512	886617	El149	105	+
chr2L	892809	892923	El150	114	+
chr2L	895756	895856	El151	100	+
chr2L	901487	901656	El152	169	+
chr2L	904297	904413	El153	116	+
chr2L	909849	909960	El154	111	+
chr2L	910724	910841	El155	117	+
chr2L	919058	919165	El156	107	+
chr2L	920719	920879	El157	160	+
chr2L	922737	922847	El158	110	+
chr2L	925853	925955	El159	102	+
chr2L	935722	935826	El160	104	+
chr2L	961100	961206	El161	106	+
chr2L	961267	961381	El162	114	+
chr2L	963869	963978	El163	109	+
chr2L	964338	964474	El164	136	+
chr2L	966290	966390	El165	100	+
chr2L	969850	969977	El166	127	+
chr2L	973099	973226	El167	127	+
chr2L	974239	974342	El168	103	+
chr2L	987975	988095	El169	120	+
chr2L	990559	990688	El170	129	+
chr2L	993401	993509	El171	108	+
chr2L	1011791	1011939	El172	148	+
chr2L	1013870	1013975	El173	105	+
chr2L	1048000	1048117	El174	117	+
chr2L	1052140	1052273	El175	133	+
chr2L	1052318	1052498	El176	180	+
chr2L	1052563	1052700	El177	137	+
chr2L	1062323	1062425	El178	102	+
chr2L	1062500	1062611	El179	111	+
chr2L	1069224	1069334	El180	110	+
chr2L	1083019	1083146	El181	127	+
chr2L	1113015	1113118	El182	103	+
chr2L	1114732	1114843	El183	111	+
chr2L	1118826	1118946	El184	120	+
chr2L	1119733	1119837	El185	104	+
chr2L	1151464	1151583	El186	119	+
chr2L	1153105	1153248	El187	143	+
chr2L	1174464	1174583	El188	119	+
chr2L	1192526	1192633	El189	107	+
chr2L	1197538	1197652	El190	114	+
chr2L	1206433	1206568	El191	135	+
chr2L	1212308	1212427	El192	119	+
chr2L	1214091	1214195	El193	104	+
chr2L	1230124	1230243	El194	119	+
chr2L	1233121	1233230	El195	109	+
chr2L	1237002	1237108	El196	106	+
chr2L	1242784	1242911	El197	127	+
chr2L	1254925	1255045	El198	120	+
chr2L	1256843	1256954	El199	111	+
chr2L	1271325	1271442	El200	117	+
chr2L	1272239	1272346	El201	107	+
chr2L	1273628	1273763	El202	135	+
chr2L	1275007	1275109	El203	102	+
chr2L	1279629	1279744	El204	115	+
chr2L	1282076	1282195	El205	119	+
chr2L	1309177	1309292	El206	115	+
chr2L	1312031	1312142	El207	111	+
chr2L	1313924	1314051	El208	127	+
chr2L	1317640	1317803	El209	163	+
chr2L	1323267	1323379	El210	112	+
chr2L	1327894	1328020	El211	126	+
chr2L	1330697	1330802	El212	105	+
chr2L	1331592	1331700	El213	108	+
chr2L	1337781	1337910	El214	129	+
chr2L	1348388	1348525	El215	137	+
chr2L	1365275	1365379	El216	104	+
chr2L	1365702	1365808	El217	106	+
chr2L	1366720	1366869	El218	149	+
chr2L	1372808	1372909	El219	101	+
chr2L	1374278	1374409	El220	131	+
chr2L	1378099	1378205	El221	106	+
chr2L	1378915	1379030	El222	115	+
chr2L	1385251	1385352	El223	101	+
chr2L	1387594	1387694	El224	100	+
chr2L	1388458	1388572	El225	114	+
chr2L	1390924	1391049	El226	125	+
chr2L	1392709	1392834	El227	125	+
chr2L	1393491	1393619	El228	128	+
chr2L	1415522	1415637	El229	115	+
chr2L	1417110	1417215	El230	105	+
chr2L	1419506	1419634	El231	128	+
chr2L	1421326	1421476	El232	150	+
chr2L	1422510	1422686	El233	176	+
chr2L	1423105	1423207	El234	102	+
chr2L	1424116	1424220	El235	104	+
chr2L	1424318	1424430	El236	112	+
chr2L	1427187	1427305	El237	118	+
chr2L	1437395	1437517	El238	122	+
chr2L	1437926	1438030	El239	104	+
chr2L	1439306	1439450	El240	144	+
chr2L	1446293	1446414	El241	121	+
chr2L	1449254	1449368	El242	114	+
chr2L	1453698	1453799	El243	101	+
chr2L	1455037	1455138	El244	101	+
chr2L	1455935	1456075	El245	140	+
chr2L	1456678	1456780	El246	102	+
chr2L	1459999	1460133	El247	134	+
chr2L	1464045	1464145	El248	100	+
chr2L	1470439	1470585	El249	146	+
chr2L	1473850	1473997	El250	147	+
chr2L	1478448	1478564	El251	116	+
chr2L	1483773	1483902	El252	129	+
chr2L	1484520	1484621	El253	101	+
chr2L	1490895	1491010	El254	115	+
chr2L	1502089	1502196	El255	107	+
chr2L	1504669	1504809	El256	140	+
chr2L	1504872	1504978	El257	106	+
chr2L	1510228	1510334	El258	106	+
chr2L	1545533	1545683	El259	150	+
chr2L	1550507	1550607	El260	100	+
chr2L	1559810	1559953	El261	143	+
chr2L	1579881	1580052	El262	171	+
chr2L	1580994	1581094	El263	100	+
chr2L	1582200	1582308	El264	108	+
chr2L	1588893	1589004	El265	111	+
chr2L	1623163	1623266	El266	103	+
chr2L	1629386	1629494	El267	108	+
chr2L	1648750	1648878	El268	128	+
chr2L	1648952	1649124	El269	172	+
chr2L	1653201	1653308	El270	107	+
chr2L	1658215	1658321	El271	106	+
chr2L	1660026	1660138	El272	112	+
chr2L	1660300	1660412	El273	112	+
chr2L	1663817	1663933	El274	116	+
chr2L	1667523	1667648	El275	125	+
chr2L	1671983	1672088	El276	105	+
chr2L	1678478	1678579	El277	101	+
chr2L	1692021	1692127	El278	106	+
chr2L	1693906	1694069	El279	163	+
chr2L	1696193	1696310	El280	117	+
chr2L	1703391	1703508	El281	117	+
chr2L	1718649	1718776	El282	127	+
chr2L	1725333	1725445	El283	112	+
chr2L	1761333	1761440	El284	107	+
chr2L	1787918	1788032	El285	114	+
chr2L	1829489	1829590	El286	101	+
chr2L	1833458	1833562	El287	104	+
chr2L	1833794	1833915	El288	121	+
chr2L	1836485	1836597	El289	112	+
chr2L	1840820	1840927	El290	107	+
chr2L	1844138	1844242	El291	104	+
chr2L	1852048	1852157	El292	109	+
chr2L	1852434	1852542	El293	108	+
chr2L	1854173	1854336	El294	163	+
chr2L	1854420	1854531	El295	111	+
chr2L	1855359	1855481	El296	122	+
chr2L	1855610	1855775	El297	165	+
chr2L	1861880	1861998	El298	118	+
chr2L	1862744	1862847	El299	103	+
chr2L	1863507	1863615	El300	108	+
chr2L	1867655	1867762	El301	107	+
chr2L	1868595	1868704	El302	109	+
chr2L	1875030	1875183	El303	153	+
chr2L	1880244	1880373	El304	129	+
chr2L	1888131	1888239	El305	108	+
chr2L	1913441	1913614	El306	173	+
chr2L	1920797	1920902	El307	105	+
chr2L	1930822	1930932	El308	110	+
chr2L	1934987	1935100	El309	113	+
chr2L	1940920	1941028	El310	108	+
chr2L	1944689	1944813	El311	124	+
chr2L	1948070	1948177	El312	107	+
chr2L	1951566	1951688	El313	122	+
chr2L	1957669	1957793	El314	124	+
chr2L	1958271	1958385	El315	114	+
chr2L	1958571	1958695	El316	124	+
chr2L	1963164	1963274	El317	110	+
chr2L	1972229	1972352	El318	123	+
chr2L	1980534	1980644	El319	110	+
chr2L	1997368	1997482	El320	114	+
chr2L	2036184	2036300	El321	116	+
chr2L	2043069	2043254	El322	185	+
chr2L	2049002	2049147	El323	145	+
chr2L	2051151	2051271	El324	120	+
chr2L	2052983	2053084	El325	101	+
chr2L	2058854	2058968	El326	114	+
chr2L	2061187	2061304	El327	117	+
chr2L	2061803	2061903	El328	100	+
chr2L	2063389	2063508	El329	119	+
chr2L	2064054	2064163	El330	109	+
chr2L	2071011	2071125	El331	114	+
chr2L	2072715	2072830	El332	115	+
chr2L	2084676	2084793	El333	117	+
chr2L	2094753	2094864	El334	111	+
chr2L	2111932	2112040	El335	108	+
chr2L	2135972	2136094	El336	122	+
chr2L	2154289	2154420	El337	131	+
chr2L	2158460	2158565	El338	105	+
chr2L	2158974	2159087	El339	113	+
chr2L	2160267	2160368	El340	101	+
chr2L	2160405	2160512	El341	107	+
chr2L	2163329	2163434	El342	105	+
chr2L	2163839	2163968	El343	129	+
chr2L	2173699	2173849	El344	150	+
chr2L	2175734	2175863	El345	129	+
chr2L	2176587	2176717	El346	130	+
chr2L	2178339	2178468	El347	129	+
chr2L	2178603	2178708	El348	105	+
chr2L	2188323	2188464	El349	141	+
chr2L	2194531	2194673	El350	142	+
chr2L	2196755	2196855	El351	100	+
chr2L	2198054	2198178	El352	124	+
chr2L	2201518	2201636	El353	118	+
chr2L	2225398	2225526	El354	128	+
chr2L	2259469	2259578	El355	109	+
chr2L	2267429	2267539	El356	110	+
chr2L	2274637	2274757	El357	120	+
chr2L	2277779	2277888	El358	109	+
chr2L	2282456	2282583	El359	127	+
chr2L	2283522	2283642	El360	120	+
chr2L	2302811	2302914	El361	103	+
chr2L	2310291	2310428	El362	137	+
chr2L	2318912	2319019	El363	107	+
chr2L	2325678	2325818	El364	140	+
chr2L	2326415	2326523	El365	108	+
chr2L	2327377	2327547	El366	170	+
chr2L	2328066	2328177	El367	111	+
chr2L	2329808	2329957	El368	149	+
chr2L	2344313	2344439	El369	126	+
chr2L	2358110	2358213	El370	103	+
chr2L	2360283	2360396	El371	113	+
chr2L	2381969	2382097	El372	128	+
chr2L	2392866	2393026	El373	160	+
chr2L	2395281	2395382	El374	101	+
chr2L	2400244	2400356	El375	112	+
chr2L	2404901	2405064	El376	163	+
chr2L	2405747	2405890	El377	143	+
chr2L	2407243	2407345	El378	102	+
chr2L	2407870	2408015	El379	145	+
chr2L	2409162	2409308	El380	146	+
chr2L	2422307	2422415	El381	108	+
chr2L	2422477	2422616	El382	139	+
chr2L	2422627	2422744	El383	117	+
chr2L	2422929	2423046	El384	117	+
chr2L	2423920	2424036	El385	116	+
chr2L	2426159	2426305	El386	146	+
chr2L	2427048	2427172	El387	124	+
chr2L	2428916	2429062	El388	146	+
chr2L	2430557	2430667	El389	110	+
chr2L	2431599	2431752	El390	153	+
chr2L	2433799	2433991	El391	192	+
chr2L	2438535	2438662	El392	127	+
chr2L	2438770	2438887	El393	117	+
chr2L	2439384	2439565	El394	181	+
chr2L	2439643	2439748	El395	105	+
chr2L	2443620	2443767	El396	147	+
chr2L	2444338	2444475	El397	137	+
chr2L	2446233	2446362	El398	129	+
chr2L	2449873	2449977	El399	104	+
chr2L	2450951	2451083	El400	132	+
chr2L	2452600	2452703	El401	103	+
chr2L	2454670	2454801	El402	131	+
chr2L	2454992	2455151	El403	159	+
chr2L	2457178	2457285	El404	107	+
chr2L	2457921	2458040	El405	119	+
chr2L	2458050	2458157	El406	107	+
chr2L	2458618	2458754	El407	136	+
chr2L	2458803	2458916	El408	113	+
chr2L	2463218	2463318	El409	100	+
chr2L	2463562	2463695	El410	133	+
chr2L	2465004	2465111	El411	107	+
chr2L	2465686	2465841	El412	155	+
chr2L	2466198	2466298	El413	100	+
chr2L	2466793	2466898	El414	105	+
chr2L	2467154	2467269	El415	115	+
chr2L	2467524	2467674	El416	150	+
chr2L	2468498	2468655	El417	157	+
chr2L	2468803	2468913	El418	110	+
chr2L	2470544	2470683	El419	139	+
chr2L	2471584	2471722	El420	138	+
chr2L	2471887	2471991	El421	104	+
chr2L	2472243	2472380	El422	137	+
chr2L	2473924	2474027	El423	103	+
chr2L	2474051	2474171	El424	120	+
chr2L	2479143	2479291	El425	148	+
chr2L	2481670	2481818	El426	148	+
chr2L	2482161	2482288	El427	127	+
chr2L	2484075	2484195	El428	120	+
chr2L	2485252	2485354	El429	102	+
chr2L	2485836	2485938	El430	102	+
chr2L	2486792	2486908	El431	116	+
chr2L	2488763	2488952	El432	189	+
chr2L	2489827	2489929	El433	102	+
chr2L	2490080	2490180	El434	100	+
chr2L	2496433	2496534	El435	101	+
chr2L	2496604	2496735	El436	131	+
chr2L	2501776	2501915	El437	139	+
chr2L	2509789	2509912	El438	123	+
chr2L	2515263	2515394	El439	131	+
chr2L	2519049	2519154	El440	105	+
chr2L	2519431	2519543	El441	112	+
chr2L	2525077	2525222	El442	145	+
chr2L	2527759	2527872	El443	113	+
chr2L	2533359	2533475	El444	116	+
chr2L	2540568	2540700	El445	132	+
chr2L	2542107	2542226	El446	119	+
chr2L	2545097	2545212	El447	115	+
chr2L	2549659	2549769	El448	110	+
chr2L	2555768	2555896	El449	128	+
chr2L	2561452	2561574	El450	122	+
chr2L	2599739	2599859	El451	120	+
chr2L	2600771	2600871	El452	100	+
chr2L	2603095	2603202	El453	107	+
chr2L	2605329	2605452	El454	123	+
chr2L	2607016	2607125	El455	109	+
chr2L	2611592	2611707	El456	115	+
chr2L	2613296	2613430	El457	134	+
chr2L	2614394	2614530	El458	136	+
chr2L	2615748	2615869	El459	121	+
chr2L	2617919	2618019	El460	100	+
chr2L	2619543	2619671	El461	128	+
chr2L	2620336	2620526	El462	190	+
chr2L	2621882	2621993	El463	111	+
chr2L	2623227	2623343	El464	116	+
chr2L	2627130	2627335	El465	205	+
chr2L	2629039	2629159	El466	120	+
chr2L	2629217	2629347	El467	130	+
chr2L	2629557	2629689	El468	132	+
chr2L	2631499	2631602	El469	103	+
chr2L	2631836	2631963	El470	127	+
chr2L	2632480	2632586	El471	106	+
chr2L	2636147	2636258	El472	111	+
chr2L	2638774	2638876	El473	102	+
chr2L	2639261	2639372	El474	111	+
chr2L	2652782	2652916	El475	134	+
chr2L	2660139	2660250	El476	111	+
chr2L	2661071	2661176	El477	105	+
chr2L	2664501	2664635	El478	134	+
chr2L	2668275	2668391	El479	116	+
chr2L	2672764	2672864	El480	100	+
chr2L	2675719	2675833	El481	114	+
chr2L	2676500	2676636	El482	136	+
chr2L	2679000	2679161	El483	161	+
chr2L	2679726	2679827	El484	101	+
chr2L	2685496	2685625	El485	129	+
chr2L	2685734	2685837	El486	103	+
chr2L	2690339	2690459	El487	120	+
chr2L	2691335	2691465	El488	130	+
chr2L	2697191	2697297	El489	106	+
chr2L	2700407	2700509	El490	102	+
chr2L	2700900	2701058	El491	158	+
chr2L	2704992	2705100	El492	108	+
chr2L	2706185	2706290	El493	105	+
chr2L	2715275	2715421	El494	146	+
chr2L	2721875	2721982	El495	107	+
chr2L	2745277	2745402	El496	125	+
chr2L	2756043	2756177	El497	134	+
chr2L	2756238	2756376	El498	138	+
chr2L	2756456	2756663	El499	207	+
chr2L	2779325	2779456	El500	131	+
chr2L	2780860	2780973	El501	113	+
chr2L	2781082	2781276	El502	194	+
chr2L	2781447	2781556	El503	109	+
chr2L	2782583	2782687	El504	104	+
chr2L	2784288	2784473	El505	185	+
chr2L	2785265	2785369	El506	104	+
chr2L	2785506	2785719	El507	213	+
chr2L	2790882	2791002	El508	120	+
chr2L	2799155	2799255	El509	100	+
chr2L	2816372	2816477	El510	105	+
chr2L	2894267	2894388	El511	121	+
chr2L	2905364	2905495	El512	131	+
chr2L	2905668	2905779	El513	111	+
chr2L	2908898	2909031	El514	133	+
chr2L	2909635	2909736	El515	101	+
chr2L	2932053	2932156	El516	103	+
chr2L	2953155	2953268	El517	113	+
chr2L	2956866	2956968	El518	102	+
chr2L	2959086	2959267	El519	181	+
chr2L	2963359	2963459	El520	100	+
chr2L	2965634	2965794	El521	160	+
chr2L	2965795	2965916	El522	121	+
chr2L	2966438	2966576	El523	138	+
chr2L	2967672	2967810	El524	138	+
chr2L	2968224	2968439	El525	215	+
chr2L	2989579	2989707	El526	128	+
chr2L	2995359	2995461	El527	102	+
chr2L	2997482	2997602	El528	120	+
chr2L	3000643	3000750	El529	107	+
chr2L	3013161	3013293	El530	132	+
chr2L	3056853	3056970	El531	117	+
chr2L	3057951	3058058	El532	107	+
chr2L	3118517	3118639	El533	122	+
chr2L	3124416	3124529	El534	113	+
chr2L	3129706	3129825	El535	119	+
chr2L	3134524	3134631	El536	107	+
chr2L	3141177	3141283	El537	106	+
chr2L	3147662	3147772	El538	110	+
chr2L	3155269	3155386	El539	117	+
chr2L	3158973	3159105	El540	132	+
chr2L	3185471	3185581	El541	110	+
chr2L	3186707	3186816	El542	109	+
chr2L	3188873	3188981	El543	108	+
chr2L	3189319	3189451	El544	132	+
chr2L	3192776	3192935	El545	159	+
chr2L	3211731	3211895	El546	164	+
chr2L	3214164	3214268	El547	104	+
chr2L	3214333	3214445	El548	112	+
chr2L	3217006	3217123	El549	117	+
chr2L	3219811	3219946	El550	135	+
chr2L	3227124	3227235	El551	111	+
chr2L	3228232	3228336	El552	104	+
chr2L	3229552	3229661	El553	109	+
chr2L	3247183	3247316	El554	133	+
chr2L	3252323	3252438	El555	115	+
chr2L	3252500	3252625	El556	125	+
chr2L	3252740	3252879	El557	139	+
chr2L	3252910	3253045	El558	135	+
chr2L	3253067	3253186	El559	119	+
chr2L	3253187	3253383	El560	196	+
chr2L	3253409	3253536	El561	127	+
chr2L	3254119	3254220	El562	101	+
chr2L	3254428	3254576	El563	148	+
chr2L	3254695	3254797	El564	102	+
chr2L	3255019	3255228	El565	209	+
chr2L	3255245	3255438	El566	193	+
chr2L	3255492	3255615	El567	123	+
chr2L	3255729	3256047	El568	318	+
chr2L	3256125	3256308	El569	183	+
chr2L	3257226	3257364	El570	138	+
chr2L	3257420	3257560	El571	140	+
chr2L	3257706	3257837	El572	131	+
chr2L	3257838	3257953	El573	115	+
chr2L	3258012	3258121	El574	109	+
chr2L	3258159	3258394	El575	235	+
chr2L	3258616	3258762	El576	146	+
chr2L	3259080	3259195	El577	115	+
chr2L	3259966	3260077	El578	111	+
chr2L	3260232	3260336	El579	104	+
chr2L	3264630	3264733	El580	103	+
chr2L	3266170	3266288	El581	118	+
chr2L	3324178	3324283	El582	105	+
chr2L	3343566	3343670	El583	104	+
chr2L	3361046	3361156	El584	110	+
chr2L	3364684	3364803	El585	119	+
chr2L	3404292	3404394	El586	102	+
chr2L	3406122	3406242	El587	120	+
chr2L	3424115	3424222	El588	107	+
chr2L	3425352	3425455	El589	103	+
chr2L	3461945	3462049	El590	104	+
chr2L	3485477	3485597	El591	120	+
chr2L	3488185	3488314	El592	129	+
chr2L	3505852	3505957	El593	105	+
chr2L	3516987	3517107	El594	120	+
chr2L	3536838	3536964	El595	126	+
chr2L	3537325	3537425	El596	100	+
chr2L	3539189	3539335	El597	146	+
chr2L	3539476	3539600	El598	124	+
chr2L	3539710	3539855	El599	145	+
chr2L	3541206	3541309	El600	103	+
chr2L	3541632	3541743	El601	111	+
chr2L	3542914	3543060	El602	146	+
chr2L	3543357	3543486	El603	129	+
chr2L	3544998	3545126	El604	128	+
chr2L	3545555	3545738	El605	183	+
chr2L	3549745	3549846	El606	101	+
chr2L	3551461	3551661	El607	200	+
chr2L	3552662	3552762	El608	100	+
chr2L	3556417	3556518	El609	101	+
chr2L	3557761	3557878	El610	117	+
chr2L	3557982	3558083	El611	101	+
chr2L	3559458	3559577	El612	119	+
chr2L	3560303	3560403	El613	100	+
chr2L	3562167	3562271	El614	104	+
chr2L	3562660	3562799	El615	139	+
chr2L	3562838	3563026	El616	188	+
chr2L	3565818	3565950	El617	132	+
chr2L	3567106	3567207	El618	101	+
chr2L	3567207	3567321	El619	114	+
chr2L	3570591	3570719	El620	128	+
chr2L	3572730	3572835	El621	105	+
chr2L	3572938	3573094	El622	156	+
chr2L	3573911	3574015	El623	104	+
chr2L	3574467	3574568	El624	101	+
chr2L	3576201	3576302	El625	101	+
chr2L	3580278	3580421	El626	143	+
chr2L	3580709	3580851	El627	142	+
chr2L	3582197	3582321	El628	124	+
chr2L	3583225	3583349	El629	124	+
chr2L	3585306	3585414	El630	108	+
chr2L	3585743	3585862	El631	119	+
chr2L	3592724	3592837	El632	113	+
chr2L	3594357	3594518	El633	161	+
chr2L	3595455	3595633	El634	178	+
chr2L	3597441	3597600	El635	159	+
chr2L	3599383	3599489	El636	106	+
chr2L	3614827	3614950	El637	123	+
chr2L	3614972	3615095	El638	123	+
chr2L	3615271	3615378	El639	107	+
chr2L	3618445	3618576	El640	131	+
chr2L	3623602	3623709	El641	107	+
chr2L	3629509	3629610	El642	101	+
chr2L	3640396	3640519	El643	123	+
chr2L	3658148	3658275	El644	127	+
chr2L	3671276	3671411	El645	135	+
chr2L	3671788	3671899	El646	111	+
chr2L	3672670	3672775	El647	105	+
chr2L	3672793	3672906	El648	113	+
chr2L	3675721	3675869	El649	148	+
chr2L	3676124	3676233	El650	109	+
chr2L	3677532	3677660	El651	128	+
chr2L	3685045	3685192	El652	147	+
chr2L	3688730	3688833	El653	103	+
chr2L	3708692	3708883	El654	191	+
chr2L	3723108	3723233	El655	125	+
chr2L	3724837	3724961	El656	124	+
chr2L	3725973	3726076	El657	103	+
chr2L	3728976	3729084	El658	108	+
chr2L	3730934	3731036	El659	102	+
chr2L	3735134	3735240	El660	106	+
chr2L	3739351	3739462	El661	111	+
chr2L	3742530	3742647	El662	117	+
chr2L	3745807	3745912	El663	105	+
chr2L	3754693	3754823	El664	130	+
chr2L	3756149	3756275	El665	126	+
chr2L	3757880	3757982	El666	102	+
chr2L	3759486	3759590	El667	104	+
chr2L	3759664	3759858	El668	194	+
chr2L	3769132	3769255	El669	123	+
chr2L	3771189	3771312	El670	123	+
chr2L	3771859	3772041	El671	182	+
chr2L	3772997	3773112	El672	115	+
chr2L	3775866	3775966	El673	100	+
chr2L	3776559	3776659	El674	100	+
chr2L	3776988	3777172	El675	184	+
chr2L	3778589	3778705	El676	116	+
chr2L	3805605	3805827	El677	222	+
chr2L	3806962	3807065	El678	103	+
chr2L	3807129	3807250	El679	121	+
chr2L	3807512	3807719	El680	207	+
chr2L	3808157	3808287	El681	130	+
chr2L	3815429	3815536	El682	107	+
chr2L	3828134	3828241	El683	107	+
chr2L	3829382	3829488	El684	106	+
chr2L	3838993	3839109	El685	116	+
chr2L	3839947	3840091	El686	144	+
chr2L	3844457	3844574	El687	117	+
chr2L	3845192	3845312	El688	120	+
chr2L	3847507	3847616	El689	109	+
chr2L	3848323	3848440	El690	117	+
chr2L	3853828	3853966	El691	138	+
chr2L	3866935	3867035	El692	100	+
chr2L	3870634	3870738	El693	104	+
chr2L	3876617	3876731	El694	114	+
chr2L	3883542	3883644	El695	102	+
chr2L	3902036	3902159	El696	123	+
chr2L	3904536	3904685	El697	149	+
chr2L	3916812	3916938	El698	126	+
chr2L	3922534	3922675	El699	141	+
chr2L	3925082	3925210	El700	128	+
chr2L	3928732	3928851	El701	119	+
chr2L	3929290	3929424	El702	134	+
chr2L	3935318	3935420	El703	102	+
chr2L	3937482	3937613	El704	131	+
chr2L	3941004	3941123	El705	119	+
chr2L	3941872	3941974	El706	102	+
chr2L	3946429	3946590	El707	161	+
chr2L	3951462	3951590	El708	128	+
chr2L	3952822	3952932	El709	110	+
chr2L	3960052	3960158	El710	106	+
chr2L	3966335	3966463	El711	128	+
chr2L	3967755	3967856	El712	101	+
chr2L	3974445	3974546	El713	101	+
chr2L	3981287	3981393	El714	106	+
chr2L	3982707	3982808	El715	101	+
chr2L	3985777	3985912	El716	135	+
chr2L	3987780	3987880	El717	100	+
chr2L	3987894	3988015	El718	121	+
chr2L	3988496	3988650	El719	154	+
chr2L	3991191	3991303	El720	112	+
chr2L	3991456	3991624	El721	168	+
chr2L	3995782	3995918	El722	136	+
chr2L	3998951	3999111	El723	160	+
chr2L	3999274	3999374	El724	100	+
chr2L	4000873	4000974	El725	101	+
chr2L	4006710	4006825	El726	115	+
chr2L	4021098	4021247	El727	149	+
chr2L	4023532	4023639	El728	107	+
chr2L	4026960	4027089	El729	129	+
chr2L	4038578	4038684	El730	106	+
chr2L	4039170	4039275	El731	105	+
chr2L	4045043	4045149	El732	106	+
chr2L	4045885	4046002	El733	117	+
chr2L	4061783	4061896	El734	113	+
chr2L	4062185	4062377	El735	192	+
chr2L	4062842	4062943	El736	101	+
chr2L	4063982	4064087	El737	105	+
chr2L	4065077	4065192	El738	115	+
chr2L	4065481	4065665	El739	184	+
chr2L	4076471	4076597	El740	126	+
chr2L	4084631	4084761	El741	130	+
chr2L	4086954	4087060	El742	106	+
chr2L	4089025	4089142	El743	117	+
chr2L	4092063	4092202	El744	139	+
chr2L	4093730	4093853	El745	123	+
chr2L	4097681	4097813	El746	132	+
chr2L	4105535	4105643	El747	108	+
chr2L	4106045	4106211	El748	166	+
chr2L	4113617	4113771	El749	154	+
chr2L	4114334	4114436	El750	102	+
chr2L	4114800	4114915	El751	115	+
chr2L	4115004	4115122	El752	118	+
chr2L	4115677	4115785	El753	108	+
chr2L	4124954	4125064	El754	110	+
chr2L	4129339	4129440	El755	101	+
chr2L	4131591	4131705	El756	114	+
chr2L	4133814	4133915	El757	101	+
chr2L	4134474	4134593	El758	119	+
chr2L	4138895	4138995	El759	100	+
chr2L	4139001	4139141	El760	140	+
chr2L	4140774	4140887	El761	113	+
chr2L	4142265	4142366	El762	101	+
chr2L	4144865	4144972	El763	107	+
chr2L	4145568	4145695	El764	127	+
chr2L	4146109	4146274	El765	165	+
chr2L	4146612	4146794	El766	182	+
chr2L	4147660	4147794	El767	134	+
chr2L	4148887	4148987	El768	100	+
chr2L	4153295	4153415	El769	120	+
chr2L	4153478	4153599	El770	121	+
chr2L	4154856	4154973	El771	117	+
chr2L	4158293	4158406	El772	113	+
chr2L	4159044	4159147	El773	103	+
chr2L	4161925	4162029	El774	104	+
chr2L	4162765	4162902	El775	137	+
chr2L	4163680	4163804	El776	124	+
chr2L	4169186	4169286	El777	100	+
chr2L	4174806	4174906	El778	100	+
chr2L	4179001	4179157	El779	156	+
chr2L	4211686	4211811	El780	125	+
chr2L	4212003	4212116	El781	113	+
chr2L	4218654	4218780	El782	126	+
chr2L	4221405	4221533	El783	128	+
chr2L	4221700	4221803	El784	103	+
chr2L	4223624	4223734	El785	110	+
chr2L	4228267	4228424	El786	157	+
chr2L	4233302	4233419	El787	117	+
chr2L	4237664	4237818	El788	154	+
chr2L	4238422	4238527	El789	105	+
chr2L	4240203	4240313	El790	110	+
chr2L	4240812	4240920	El791	108	+
chr2L	4244254	4244417	El792	163	+
chr2L	4246181	4246309	El793	128	+
chr2L	4247893	4248050	El794	157	+
chr2L	4250219	4250326	El795	107	+
chr2L	4253477	4253602	El796	125	+
chr2L	4254650	4254754	El797	104	+
chr2L	4259402	4259508	El798	106	+
chr2L	4263166	4263277	El799	111	+
chr2L	4264424	4264539	El800	115	+
chr2L	4265965	4266070	El801	105	+
chr2L	4267877	4268009	El802	132	+
chr2L	4274767	4274933	El803	166	+
chr2L	4281670	4281785	El804	115	+
chr2L	4289198	4289306	El805	108	+
chr2L	4293123	4293305	El806	182	+
chr2L	4293498	4293624	El807	126	+
chr2L	4295176	4295286	El808	110	+
chr2L	4298134	4298255	El809	121	+
chr2L	4299114	4299315	El810	201	+
chr2L	4300927	4301031	El811	104	+
chr2L	4301680	4301795	El812	115	+
chr2L	4303491	4303613	El813	122	+
chr2L	4303862	4303979	El814	117	+
chr2L	4304584	4304721	El815	137	+
chr2L	4304733	4304867	El816	134	+
chr2L	4306451	4306575	El817	124	+
chr2L	4308702	4308875	El818	173	+
chr2L	4310175	4310280	El819	105	+
chr2L	4310596	4310718	El820	122	+
chr2L	4312721	4312860	El821	139	+
chr2L	4314452	4314681	El822	229	+
chr2L	4318857	4319004	El823	147	+
chr2L	4319318	4319437	El824	119	+
chr2L	4321568	4321669	El825	101	+
chr2L	4321822	4321943	El826	121	+
chr2L	4323033	4323136	El827	103	+
chr2L	4323531	4323697	El828	166	+
chr2L	4326280	4326398	El829	118	+
chr2L	4365862	4365984	El830	122	+
chr2L	4367324	4367427	El831	103	+
chr2L	4380385	4380556	El832	171	+
chr2L	4396116	4396219	El833	103	+
chr2L	4404127	4404245	El834	118	+
chr2L	4404428	4404556	El835	128	+
chr2L	4404556	4404732	El836	176	+
chr2L	4405594	4405714	El837	120	+
chr2L	4407251	4407354	El838	103	+
chr2L	4423806	4423906	El839	100	+
chr2L	4436364	4436467	El840	103	+
chr2L	4457947	4458063	El841	116	+
chr2L	4458238	4458338	El842	100	+
chr2L	4470073	4470179	El843	106	+
chr2L	4477879	4477980	El844	101	+
chr2L	4479129	4479243	El845	114	+
chr2L	4531870	4532018	El846	148	+
chr2L	4547947	4548164	El847	217	+
chr2L	4548636	4548758	El848	122	+
chr2L	4548759	4548949	El849	190	+
chr2L	4550409	4550527	El850	118	+
chr2L	4550574	4550746	El851	172	+
chr2L	4552031	4552137	El852	106	+
chr2L	4562185	4562292	El853	107	+
chr2L	4563424	4563544	El854	120	+
chr2L	4563692	4563797	El855	105	+
chr2L	4563798	4563935	El856	137	+
chr2L	4564086	4564192	El857	106	+
chr2L	4564625	4564766	El858	141	+
chr2L	4567051	4567216	El859	165	+
chr2L	4568913	4569047	El860	134	+
chr2L	4570897	4571037	El861	140	+
chr2L	4571411	4571517	El862	106	+
chr2L	4575704	4575808	El863	104	+
chr2L	4581400	4581549	El864	149	+
chr2L	4584077	4584177	El865	100	+
chr2L	4585650	4585788	El866	138	+
chr2L	4586332	4586447	El867	115	+
chr2L	4592327	4592436	El868	109	+
chr2L	4597748	4597869	El869	121	+
chr2L	4598663	4598798	El870	135	+
chr2L	4599844	4599963	El871	119	+
chr2L	4600360	4600484	El872	124	+
chr2L	4600615	4600775	El873	160	+
chr2L	4612576	4612680	El874	104	+
chr2L	4613151	4613252	El875	101	+
chr2L	4613273	4613382	El876	109	+
chr2L	4619092	4619212	El877	120	+
chr2L	4619940	4620072	El878	132	+
chr2L	4621412	4621514	El879	102	+
chr2L	4625885	4625990	El880	105	+
chr2L	4625998	4626109	El881	111	+
chr2L	4626217	4626326	El882	109	+
chr2L	4634199	4634303	El883	104	+
chr2L	4634351	4634533	El884	182	+
chr2L	4634729	4634870	El885	141	+
chr2L	4635973	4636098	El886	125	+
chr2L	4638410	4638513	El887	103	+
chr2L	4639064	4639211	El888	147	+
chr2L	4648314	4648444	El889	130	+
chr2L	4649263	4649387	El890	124	+
chr2L	4653576	4653710	El891	134	+
chr2L	4653909	4654022	El892	113	+
chr2L	4677576	4677676	El893	100	+
chr2L	4680941	4681075	El894	134	+
chr2L	4694092	4694196	El895	104	+
chr2L	4714811	4714961	El896	150	+
chr2L	4717768	4717877	El897	109	+
chr2L	4722255	4722368	El898	113	+
chr2L	4728268	4728374	El899	106	+
chr2L	4729185	4729321	El900	136	+
chr2L	4730917	4731026	El901	109	+
chr2L	4737036	4737218	El902	182	+
chr2L	4750347	4750459	El903	112	+
chr2L	4754233	4754346	El904	113	+
chr2L	4770050	4770161	El905	111	+
chr2L	4785826	4785937	El906	111	+
chr2L	4796934	4797068	El907	134	+
chr2L	4825579	4825705	El908	126	+
chr2L	4826649	4826764	El909	115	+
chr2L	4837468	4837579	El910	111	+
chr2L	4852883	4853005	El911	122	+
chr2L	4860683	4860787	El912	104	+
chr2L	4867490	4867594	El913	104	+
chr2L	4868753	4868888	El914	135	+
chr2L	4873728	4873918	El915	190	+
chr2L	4877334	4877444	El916	110	+
chr2L	4880219	4880514	El917	295	+
chr2L	4880593	4880699	El918	106	+
chr2L	4882746	4882911	El919	165	+
chr2L	4901406	4901506	El920	100	+
chr2L	4942964	4943069	El921	105	+
chr2L	4985670	4985781	El922	111	+
chr2L	4987182	4987394	El923	212	+
chr2L	4989213	4989320	El924	107	+
chr2L	4991346	4991481	El925	135	+
chr2L	4994926	4995034	El926	108	+
chr2L	4997317	4997444	El927	127	+
chr2L	5000291	5000416	El928	125	+
chr2L	5004164	5004270	El929	106	+
chr2L	5019272	5019378	El930	106	+
chr2L	5023824	5023963	El931	139	+
chr2L	5068359	5068473	El932	114	+
chr2L	5071218	5071319	El933	101	+
chr2L	5072897	5073021	El934	124	+
chr2L	5110414	5110516	El935	102	+
chr2L	5110840	5110944	El936	104	+
chr2L	5127045	5127209	El937	164	+
chr2L	5127366	5127473	El938	107	+
chr2L	5147166	5147306	El939	140	+
chr2L	5148736	5148870	El940	134	+
chr2L	5154251	5154361	El941	110	+
chr2L	5155351	5155461	El942	110	+
chr2L	5157864	5157993	El943	129	+
chr2L	5158463	5158588	El944	125	+
chr2L	5164523	5164661	El945	138	+
chr2L	5184213	5184320	El946	107	+
chr2L	5185952	5186062	El947	110	+
chr2L	5198001	5198110	El948	109	+
chr2L	5206446	5206558	El949	112	+
chr2L	5217538	5217677	El950	139	+
chr2L	5218174	5218331	El951	157	+
chr2L	5230134	5230272	El952	138	+
chr2L	5244528	5244635	El953	107	+
chr2L	5245850	5245955	El954	105	+
chr2L	5249390	5249506	El955	116	+
chr2L	5251953	5252064	El956	111	+
chr2L	5253757	5253866	El957	109	+
chr2L	5254532	5254638	El958	106	+
chr2L	5256207	5256322	El959	115	+
chr2L	5260486	5260635	El960	149	+
chr2L	5261167	5261273	El961	106	+
chr2L	5262604	5262704	El962	100	+
chr2L	5272094	5272239	El963	145	+
chr2L	5298971	5299093	El964	122	+
chr2L	5300177	5300286	El965	109	+
chr2L	5306009	5306127	El966	118	+
chr2L	5312450	5312563	El967	113	+
chr2L	5313411	5313545	El968	134	+
chr2L	5315252	5315402	El969	150	+
chr2L	5315703	5315812	El970	109	+
chr2L	5320156	5320283	El971	127	+
chr2L	5323821	5323932	El972	111	+
chr2L	5324793	5324999	El973	206	+
chr2L	5326614	5326724	El974	110	+
chr2L	5346529	5346651	El975	122	+
chr2L	5347499	5347620	El976	121	+
chr2L	5347832	5347965	El977	133	+
chr2L	5354607	5354708	El978	101	+
chr2L	5358837	5359103	El979	266	+
chr2L	5359813	5359917	El980	104	+
chr2L	5360469	5360572	El981	103	+
chr2L	5362125	5362260	El982	135	+
chr2L	5362571	5362805	El983	234	+
chr2L	5363682	5363823	El984	141	+
chr2L	5367310	5367461	El985	151	+
chr2L	5367862	5367986	El986	124	+
chr2L	5368305	5368424	El987	119	+
chr2L	5371338	5371467	El988	129	+
chr2L	5372125	5372291	El989	166	+
chr2L	5372846	5372949	El990	103	+
chr2L	5384861	5384994	El991	133	+
chr2L	5385429	5385531	El992	102	+
chr2L	5396563	5396664	El993	101	+
chr2L	5400317	5400433	El994	116	+
chr2L	5402043	5402145	El995	102	+
chr2L	5403818	5403926	El996	108	+
chr2L	5404226	5404340	El997	114	+
chr2L	5414039	5414219	El998	180	+
chr2L	5415057	5415177	El999	120	+
chr2L	5419446	5419564	El1000	118	+
chr2L	5427139	5427250	El1001	111	+
chr2L	5429110	5429228	El1002	118	+
chr2L	5429628	5429753	El1003	125	+
chr2L	5429901	5430046	El1004	145	+
chr2L	5431776	5431913	El1005	137	+
chr2L	5436422	5436550	El1006	128	+
chr2L	5439210	5439395	El1007	185	+
chr2L	5440912	5441013	El1008	101	+
chr2L	5442149	5442257	El1009	108	+
chr2L	5444632	5444743	El1010	111	+
chr2L	5447436	5447555	El1011	119	+
chr2L	5448168	5448274	El1012	106	+
chr2L	5448333	5448472	El1013	139	+
chr2L	5449526	5449683	El1014	157	+
chr2L	5450071	5450176	El1015	105	+
chr2L	5452010	5452143	El1016	133	+
chr2L	5452191	5452297	El1017	106	+
chr2L	5461062	5461166	El1018	104	+
chr2L	5462913	5463018	El1019	105	+
chr2L	5465216	5465330	El1020	114	+
chr2L	5465412	5465516	El1021	104	+
chr2L	5472743	5472863	El1022	120	+
chr2L	5477463	5477581	El1023	118	+
chr2L	5478995	5479099	El1024	104	+
chr2L	5479155	5479267	El1025	112	+
chr2L	5481150	5481253	El1026	103	+
chr2L	5481829	5481937	El1027	108	+
chr2L	5483075	5483205	El1028	130	+
chr2L	5483651	5483751	El1029	100	+
chr2L	5484350	5484487	El1030	137	+
chr2L	5488323	5488444	El1031	121	+
chr2L	5490156	5490281	El1032	125	+
chr2L	5490958	5491069	El1033	111	+
chr2L	5493298	5493427	El1034	129	+
chr2L	5494395	5494515	El1035	120	+
chr2L	5495407	5495586	El1036	179	+
chr2L	5495587	5495700	El1037	113	+
chr2L	5498147	5498297	El1038	150	+
chr2L	5501203	5501348	El1039	145	+
chr2L	5501812	5501938	El1040	126	+
chr2L	5507474	5507582	El1041	108	+
chr2L	5507627	5507757	El1042	130	+
chr2L	5512073	5512191	El1043	118	+
chr2L	5514776	5514877	El1044	101	+
chr2L	5515906	5516021	El1045	115	+
chr2L	5525697	5525855	El1046	158	+
chr2L	5540930	5541040	El1047	110	+
chr2L	5569791	5569911	El1048	120	+
chr2L	5569979	5570114	El1049	135	+
chr2L	5575326	5575450	El1050	124	+
chr2L	5575934	5576036	El1051	102	+
chr2L	5585763	5585869	El1052	106	+
chr2L	5588643	5588777	El1053	134	+
chr2L	5591368	5591486	El1054	118	+
chr2L	5593677	5593779	El1055	102	+
chr2L	5599118	5599243	El1056	125	+
chr2L	5600380	5600494	El1057	114	+
chr2L	5605326	5605433	El1058	107	+
chr2L	5608777	5609003	El1059	226	+
chr2L	5609424	5609527	El1060	103	+
chr2L	5613851	5613994	El1061	143	+
chr2L	5631807	5631922	El1062	115	+
chr2L	5640503	5640675	El1063	172	+
chr2L	5642838	5642961	El1064	123	+
chr2L	5648131	5648232	El1065	101	+
chr2L	5653363	5653482	El1066	119	+
chr2L	5671732	5671846	El1067	114	+
chr2L	5672619	5672720	El1068	101	+
chr2L	5674433	5674540	El1069	107	+
chr2L	5677538	5677711	El1070	173	+
chr2L	5677749	5677904	El1071	155	+
chr2L	5681166	5681268	El1072	102	+
chr2L	5696828	5696933	El1073	105	+
chr2L	5697564	5697668	El1074	104	+
chr2L	5702053	5702169	El1075	116	+
chr2L	5705286	5705414	El1076	128	+
chr2L	5729915	5730026	El1077	111	+
chr2L	5738132	5738242	El1078	110	+
chr2L	5739394	5739506	El1079	112	+
chr2L	5745882	5745989	El1080	107	+
chr2L	5748053	5748173	El1081	120	+
chr2L	5761261	5761425	El1082	164	+
chr2L	5761639	5761758	El1083	119	+
chr2L	5838979	5839079	El1084	100	+
chr2L	5842994	5843102	El1085	108	+
chr2L	5856079	5856191	El1086	112	+
chr2L	5870698	5870808	El1087	110	+
chr2L	5870898	5871031	El1088	133	+
chr2L	5876778	5876892	El1089	114	+
chr2L	5925779	5925942	El1090	163	+
chr2L	5927499	5927623	El1091	124	+
chr2L	5935142	5935247	El1092	105	+
chr2L	5937342	5937463	El1093	121	+
chr2L	5938439	5938554	El1094	115	+
chr2L	5938906	5939031	El1095	125	+
chr2L	5942155	5942256	El1096	101	+
chr2L	5943901	5944014	El1097	113	+
chr2L	5944337	5944438	El1098	101	+
chr2L	5952782	5952942	El1099	160	+
chr2L	5957398	5957562	El1100	164	+
chr2L	5979445	5979550	El1101	105	+
chr2L	5979569	5979700	El1102	131	+
chr2L	5981726	5981845	El1103	119	+
chr2L	5984748	5984867	El1104	119	+
chr2L	5985131	5985311	El1105	180	+
chr2L	5990019	5990130	El1106	111	+
chr2L	5994387	5994500	El1107	113	+
chr2L	5998323	5998451	El1108	128	+
chr2L	6000216	6000345	El1109	129	+
chr2L	6002185	6002304	El1110	119	+
chr2L	6022512	6022640	El1111	128	+
chr2L	6058750	6058862	El1112	112	+
chr2L	6058962	6059085	El1113	123	+
chr2L	6059407	6059607	El1114	200	+
chr2L	6088429	6088571	El1115	142	+
chr2L	6094227	6094359	El1116	132	+
chr2L	6109673	6109775	El1117	102	+
chr2L	6134419	6134519	El1118	100	+
chr2L	6134966	6135072	El1119	106	+
chr2L	6135838	6135960	El1120	122	+
chr2L	6147192	6147300	El1121	108	+
chr2L	6147407	6147511	El1122	104	+
chr2L	6150472	6150580	El1123	108	+
chr2L	6155463	6155584	El1124	121	+
chr2L	6156575	6156706	El1125	131	+
chr2L	6163340	6163455	El1126	115	+
chr2L	6168197	6168306	El1127	109	+
chr2L	6171112	6171229	El1128	117	+
chr2L	6171457	6171592	El1129	135	+
chr2L	6173265	6173381	El1130	116	+
chr2L	6174403	6174509	El1131	106	+
chr2L	6180476	6180615	El1132	139	+
chr2L	6194875	6194986	El1133	111	+
chr2L	6196191	6196292	El1134	101	+
chr2L	6202129	6202245	El1135	116	+
chr2L	6209620	6209743	El1136	123	+
chr2L	6210176	6210280	El1137	104	+
chr2L	6217591	6217710	El1138	119	+
chr2L	6219234	6219340	El1139	106	+
chr2L	6221238	6221352	El1140	114	+
chr2L	6221813	6221917	El1141	104	+
chr2L	6228085	6228218	El1142	133	+
chr2L	6236669	6236776	El1143	107	+
chr2L	6239287	6239398	El1144	111	+
chr2L	6242556	6242679	El1145	123	+
chr2L	6245548	6245660	El1146	112	+
chr2L	6246563	6246694	El1147	131	+
chr2L	6252536	6252654	El1148	118	+
chr2L	6260907	6261030	El1149	123	+
chr2L	6263321	6263447	El1150	126	+
chr2L	6265205	6265316	El1151	111	+
chr2L	6267762	6267871	El1152	109	+
chr2L	6270762	6270864	El1153	102	+
chr2L	6271809	6271920	El1154	111	+
chr2L	6272931	6273047	El1155	116	+
chr2L	6276090	6276199	El1156	109	+
chr2L	6280084	6280202	El1157	118	+
chr2L	6286824	6286974	El1158	150	+
chr2L	6297582	6297731	El1159	149	+
chr2L	6302219	6302360	El1160	141	+
chr2L	6303542	6303673	El1161	131	+
chr2L	6305524	6305630	El1162	106	+
chr2L	6310603	6310704	El1163	101	+
chr2L	6311268	6311404	El1164	136	+
chr2L	6311893	6311999	El1165	106	+
chr2L	6325407	6325539	El1166	132	+
chr2L	6361170	6361270	El1167	100	+
chr2L	6377017	6377133	El1168	116	+
chr2L	6390608	6390720	El1169	112	+
chr2L	6394143	6394266	El1170	123	+
chr2L	6398193	6398297	El1171	104	+
chr2L	6403044	6403155	El1172	111	+
chr2L	6405335	6405463	El1173	128	+
chr2L	6409214	6409339	El1174	125	+
chr2L	6410835	6410981	El1175	146	+
chr2L	6472170	6472291	El1176	121	+
chr2L	6475454	6475555	El1177	101	+
chr2L	6478177	6478300	El1178	123	+
chr2L	6478301	6478414	El1179	113	+
chr2L	6499628	6499730	El1180	102	+
chr2L	6508990	6509092	El1181	102	+
chr2L	6520018	6520128	El1182	110	+
chr2L	6526740	6526844	El1183	104	+
chr2L	6527453	6527583	El1184	130	+
chr2L	6527941	6528150	El1185	209	+
chr2L	6534691	6534799	El1186	108	+
chr2L	6542437	6542538	El1187	101	+
chr2L	6542958	6543067	El1188	109	+
chr2L	6545418	6545523	El1189	105	+
chr2L	6547936	6548068	El1190	132	+
chr2L	6568426	6568528	El1191	102	+
chr2L	6572768	6572870	El1192	102	+
chr2L	6578884	6578988	El1193	104	+
chr2L	6594378	6594525	El1194	147	+
chr2L	6633597	6633735	El1195	138	+
chr2L	6634470	6634576	El1196	106	+
chr2L	6691011	6691117	El1197	106	+
chr2L	6691255	6691361	El1198	106	+
chr2L	6693533	6693637	El1199	104	+
chr2L	6699808	6699915	El1200	107	+
chr2L	6706689	6706809	El1201	120	+
chr2L	6710235	6710362	El1202	127	+
chr2L	6719819	6719959	El1203	140	+
chr2L	6741133	6741235	El1204	102	+
chr2L	6765993	6766103	El1205	110	+
chr2L	6778903	6779061	El1206	158	+
chr2L	6796739	6796885	El1207	146	+
chr2L	6806180	6806300	El1208	120	+
chr2L	6819237	6819364	El1209	127	+
chr2L	6822598	6822706	El1210	108	+
chr2L	6830189	6830318	El1211	129	+
chr2L	6830835	6830942	El1212	107	+
chr2L	6832446	6832561	El1213	115	+
chr2L	6833027	6833185	El1214	158	+
chr2L	6833819	6833924	El1215	105	+
chr2L	6836080	6836222	El1216	142	+
chr2L	6837831	6837935	El1217	104	+
chr2L	6849714	6849833	El1218	119	+
chr2L	6874354	6874458	El1219	104	+
chr2L	6874863	6875007	El1220	144	+
chr2L	6885505	6885629	El1221	124	+
chr2L	6891856	6891985	El1222	129	+
chr2L	6893930	6894031	El1223	101	+
chr2L	6895642	6895753	El1224	111	+
chr2L	6897120	6897234	El1225	114	+
chr2L	6899592	6899720	El1226	128	+
chr2L	6900612	6900738	El1227	126	+
chr2L	6903419	6903577	El1228	158	+
chr2L	6906576	6906678	El1229	102	+
chr2L	6915713	6915835	El1230	122	+
chr2L	6920680	6920868	El1231	188	+
chr2L	6926453	6926622	El1232	169	+
chr2L	6927442	6927613	El1233	171	+
chr2L	6927614	6927719	El1234	105	+
chr2L	6929160	6929295	El1235	135	+
chr2L	6929559	6929703	El1236	144	+
chr2L	6931090	6931236	El1237	146	+
chr2L	6932022	6932139	El1238	117	+
chr2L	6975500	6975602	El1239	102	+
chr2L	6983309	6983478	El1240	169	+
chr2L	6987078	6987180	El1241	102	+
chr2L	7009863	7009968	El1242	105	+
chr2L	7034157	7034301	El1243	144	+
chr2L	7034407	7034554	El1244	147	+
chr2L	7034739	7034841	El1245	102	+
chr2L	7035004	7035120	El1246	116	+
chr2L	7061318	7061423	El1247	105	+
chr2L	7076685	7076795	El1248	110	+
chr2L	7093995	7094102	El1249	107	+
chr2L	7166836	7166984	El1250	148	+
chr2L	7169253	7169360	El1251	107	+
chr2L	7170137	7170252	El1252	115	+
chr2L	7258821	7258922	El1253	101	+
chr2L	7262591	7262695	El1254	104	+
chr2L	7264733	7264866	El1255	133	+
chr2L	7270897	7271011	El1256	114	+
chr2L	7280020	7280161	El1257	141	+
chr2L	7284260	7284400	El1258	140	+
chr2L	7286805	7286907	El1259	102	+
chr2L	7287120	7287228	El1260	108	+
chr2L	7292406	7292513	El1261	107	+
chr2L	7294660	7294769	El1262	109	+
chr2L	7295902	7296007	El1263	105	+
chr2L	7296265	7296369	El1264	104	+
chr2L	7296463	7296591	El1265	128	+
chr2L	7297661	7297763	El1266	102	+
chr2L	7299101	7299214	El1267	113	+
chr2L	7305165	7305303	El1268	138	+
chr2L	7307366	7307480	El1269	114	+
chr2L	7309912	7310025	El1270	113	+
chr2L	7316073	7316179	El1271	106	+
chr2L	7318487	7318596	El1272	109	+
chr2L	7319320	7319425	El1273	105	+
chr2L	7319821	7319949	El1274	128	+
chr2L	7322387	7322512	El1275	125	+
chr2L	7322608	7322717	El1276	109	+
chr2L	7326734	7326836	El1277	102	+
chr2L	7327140	7327311	El1278	171	+
chr2L	7327390	7327550	El1279	160	+
chr2L	7329293	7329447	El1280	154	+
chr2L	7329903	7330022	El1281	119	+
chr2L	7333618	7333773	El1282	155	+
chr2L	7335002	7335121	El1283	119	+
chr2L	7339694	7339795	El1284	101	+
chr2L	7340535	7340636	El1285	101	+
chr2L	7354693	7354820	El1286	127	+
chr2L	7357922	7358065	El1287	143	+
chr2L	7363294	7363399	El1288	105	+
chr2L	7368068	7368183	El1289	115	+
chr2L	7368914	7369071	El1290	157	+
chr2L	7369983	7370093	El1291	110	+
chr2L	7370327	7370430	El1292	103	+
chr2L	7371925	7372037	El1293	112	+
chr2L	7372530	7372631	El1294	101	+
chr2L	7372890	7373035	El1295	145	+
chr2L	7383304	7383414	El1296	110	+
chr2L	7418545	7418665	El1297	120	+
chr2L	7429779	7429880	El1298	101	+
chr2L	7433445	7433563	El1299	118	+
chr2L	7497805	7497908	El1300	103	+
chr2L	7503517	7503679	El1301	162	+
chr2L	7508375	7508475	El1302	100	+
chr2L	7532019	7532121	El1303	102	+
chr2L	7561527	7561702	El1304	175	+
chr2L	7565208	7565340	El1305	132	+
chr2L	7568698	7568890	El1306	192	+
chr2L	7574695	7574835	El1307	140	+
chr2L	7577136	7577251	El1308	115	+
chr2L	7590452	7590570	El1309	118	+
chr2L	7613403	7613524	El1310	121	+
chr2L	7628057	7628207	El1311	150	+
chr2L	7647221	7647379	El1312	158	+
chr2L	7653261	7653362	El1313	101	+
chr2L	7655020	7655181	El1314	161	+
chr2L	7657167	7657285	El1315	118	+
chr2L	7660397	7660498	El1316	101	+
chr2L	7744761	7744933	El1317	172	+
chr2L	7744936	7745042	El1318	106	+
chr2L	7755993	7756125	El1319	132	+
chr2L	7786674	7786813	El1320	139	+
chr2L	7820538	7820779	El1321	241	+
chr2L	7827987	7828101	El1322	114	+
chr2L	7830584	7830691	El1323	107	+
chr2L	7831755	7831951	El1324	196	+
chr2L	7834069	7834215	El1325	146	+
chr2L	7834748	7834857	El1326	109	+
chr2L	7837683	7837790	El1327	107	+
chr2L	7843046	7843152	El1328	106	+
chr2L	7843725	7843829	El1329	104	+
chr2L	7844866	7844966	El1330	100	+
chr2L	7845594	7845713	El1331	119	+
chr2L	7845721	7845905	El1332	184	+
chr2L	7845907	7846023	El1333	116	+
chr2L	7846142	7846251	El1334	109	+
chr2L	7849804	7849926	El1335	122	+
chr2L	7851970	7852070	El1336	100	+
chr2L	7853119	7853226	El1337	107	+
chr2L	7854789	7854895	El1338	106	+
chr2L	7858569	7858683	El1339	114	+
chr2L	7863822	7863965	El1340	143	+
chr2L	7871304	7871424	El1341	120	+
chr2L	7879496	7879616	El1342	120	+
chr2L	7891254	7891359	El1343	105	+
chr2L	7891999	7892100	El1344	101	+
chr2L	7892359	7892483	El1345	124	+
chr2L	7894036	7894143	El1346	107	+
chr2L	7897822	7897933	El1347	111	+
chr2L	7899453	7899602	El1348	149	+
chr2L	7899926	7900054	El1349	128	+
chr2L	7910348	7910470	El1350	122	+
chr2L	7925006	7925123	El1351	117	+
chr2L	7940467	7940574	El1352	107	+
chr2L	7950090	7950227	El1353	137	+
chr2L	7954726	7954829	El1354	103	+
chr2L	7958249	7958353	El1355	104	+
chr2L	7958457	7958567	El1356	110	+
chr2L	7962386	7962504	El1357	118	+
chr2L	8042485	8042615	El1358	130	+
chr2L	8083419	8083529	El1359	110	+
chr2L	8083968	8084076	El1360	108	+
chr2L	8089288	8089415	El1361	127	+
chr2L	8089627	8089757	El1362	130	+
chr2L	8090626	8090764	El1363	138	+
chr2L	8093428	8093533	El1364	105	+
chr2L	8096494	8096613	El1365	119	+
chr2L	8107745	8107897	El1366	152	+
chr2L	8109734	8109863	El1367	129	+
chr2L	8114515	8114630	El1368	115	+
chr2L	8114654	8114763	El1369	109	+
chr2L	8114992	8115128	El1370	136	+
chr2L	8116274	8116393	El1371	119	+
chr2L	8116394	8116550	El1372	156	+
chr2L	8116950	8117066	El1373	116	+
chr2L	8117357	8117557	El1374	200	+
chr2L	8119780	8119914	El1375	134	+
chr2L	8123346	8123458	El1376	112	+
chr2L	8123681	8123784	El1377	103	+
chr2L	8154530	8154666	El1378	136	+
chr2L	8184726	8184844	El1379	118	+
chr2L	8218144	8218247	El1380	103	+
chr2L	8218794	8218913	El1381	119	+
chr2L	8227569	8227703	El1382	134	+
chr2L	8249789	8249889	El1383	100	+
chr2L	8263957	8264058	El1384	101	+
chr2L	8267642	8267759	El1385	117	+
chr2L	8271927	8272059	El1386	132	+
chr2L	8274890	8274998	El1387	108	+
chr2L	8275708	8275809	El1388	101	+
chr2L	8277066	8277182	El1389	116	+
chr2L	8283849	8283950	El1390	101	+
chr2L	8286403	8286503	El1391	100	+
chr2L	8288826	8288926	El1392	100	+
chr2L	8299864	8299968	El1393	104	+
chr2L	8388463	8388573	El1394	110	+
chr2L	8406974	8407075	El1395	101	+
chr2L	8407948	8408056	El1396	108	+
chr2L	8415727	8415874	El1397	147	+
chr2L	8419484	8419617	El1398	133	+
chr2L	8430273	8430438	El1399	165	+
chr2L	8430860	8430983	El1400	123	+
chr2L	8475806	8475936	El1401	130	+
chr2L	8479610	8479734	El1402	124	+
chr2L	8526824	8526927	El1403	103	+
chr2L	8528160	8528331	El1404	171	+
chr2L	8544781	8545017	El1405	236	+
chr2L	8552053	8552163	El1406	110	+
chr2L	8553031	8553148	El1407	117	+
chr2L	8559362	8559525	El1408	163	+
chr2L	8561040	8561140	El1409	100	+
chr2L	8563460	8563563	El1410	103	+
chr2L	8564160	8564288	El1411	128	+
chr2L	8566902	8567002	El1412	100	+
chr2L	8569275	8569392	El1413	117	+
chr2L	8571604	8571707	El1414	103	+
chr2L	8576625	8576733	El1415	108	+
chr2L	8585661	8585815	El1416	154	+
chr2L	8602508	8602629	El1417	121	+
chr2L	8621524	8621689	El1418	165	+
chr2L	8624598	8624699	El1419	101	+
chr2L	8632678	8632865	El1420	187	+
chr2L	8646732	8646848	El1421	116	+
chr2L	8647592	8647706	El1422	114	+
chr2L	8648401	8648530	El1423	129	+
chr2L	8648660	8648792	El1424	132	+
chr2L	8649500	8649607	El1425	107	+
chr2L	8651525	8651640	El1426	115	+
chr2L	8657401	8657540	El1427	139	+
chr2L	8664107	8664250	El1428	143	+
chr2L	8665415	8665539	El1429	124	+
chr2L	8668177	8668288	El1430	111	+
chr2L	8669001	8669192	El1431	191	+
chr2L	8671482	8671611	El1432	129	+
chr2L	8671765	8671911	El1433	146	+
chr2L	8699661	8699853	El1434	192	+
chr2L	8702391	8702491	El1435	100	+
chr2L	8708929	8709048	El1436	119	+
chr2L	8712429	8712608	El1437	179	+
chr2L	8722064	8722167	El1438	103	+
chr2L	8732690	8732792	El1439	102	+
chr2L	8743069	8743170	El1440	101	+
chr2L	8744899	8745005	El1441	106	+
chr2L	8753961	8754087	El1442	126	+
chr2L	8794411	8794519	El1443	108	+
chr2L	8806581	8806685	El1444	104	+
chr2L	8806720	8806820	El1445	100	+
chr2L	8806959	8807064	El1446	105	+
chr2L	8812997	8813109	El1447	112	+
chr2L	8822619	8822746	El1448	127	+
chr2L	8824063	8824193	El1449	130	+
chr2L	8828131	8828304	El1450	173	+
chr2L	8828335	8828462	El1451	127	+
chr2L	8828682	8828788	El1452	106	+
chr2L	8834252	8834366	El1453	114	+
chr2L	8835393	8835501	El1454	108	+
chr2L	8835995	8836115	El1455	120	+
chr2L	8850226	8850374	El1456	148	+
chr2L	8855341	8855444	El1457	103	+
chr2L	8856636	8856743	El1458	107	+
chr2L	8868370	8868472	El1459	102	+
chr2L	8874229	8874348	El1460	119	+
chr2L	8876449	8876554	El1461	105	+
chr2L	8878280	8878398	El1462	118	+
chr2L	8882187	8882295	El1463	108	+
chr2L	8883417	8883518	El1464	101	+
chr2L	8885441	8885569	El1465	128	+
chr2L	8887173	8887320	El1466	147	+
chr2L	8888330	8888437	El1467	107	+
chr2L	8892565	8892687	El1468	122	+
chr2L	8894108	8894211	El1469	103	+
chr2L	8906976	8907080	El1470	104	+
chr2L	8909152	8909265	El1471	113	+
chr2L	8911730	8911841	El1472	111	+
chr2L	8914802	8914906	El1473	104	+
chr2L	8916471	8916572	El1474	101	+
chr2L	8919404	8919513	El1475	109	+
chr2L	8973277	8973425	El1476	148	+
chr2L	9015766	9015895	El1477	129	+
chr2L	9023072	9023202	El1478	130	+
chr2L	9026929	9027086	El1479	157	+
chr2L	9029511	9029617	El1480	106	+
chr2L	9030572	9030683	El1481	111	+
chr2L	9037636	9037742	El1482	106	+
chr2L	9037794	9037911	El1483	117	+
chr2L	9047555	9047673	El1484	118	+
chr2L	9047688	9047788	El1485	100	+
chr2L	9050906	9051014	El1486	108	+
chr2L	9072209	9072323	El1487	114	+
chr2L	9078176	9078281	El1488	105	+
chr2L	9080742	9080869	El1489	127	+
chr2L	9081333	9081454	El1490	121	+
chr2L	9102801	9102934	El1491	133	+
chr2L	9107188	9107377	El1492	189	+
chr2L	9107587	9107698	El1493	111	+
chr2L	9129469	9129582	El1494	113	+
chr2L	9141674	9141780	El1495	106	+
chr2L	9181881	9181983	El1496	102	+
chr2L	9184420	9184522	El1497	102	+
chr2L	9193660	9193765	El1498	105	+
chr2L	9213263	9213382	El1499	119	+
chr2L	9222923	9223032	El1500	109	+
chr2L	9224199	9224305	El1501	106	+
chr2L	9226788	9226908	El1502	120	+
chr2L	9229810	9229944	El1503	134	+
chr2L	9256786	9256893	El1504	107	+
chr2L	9261993	9262093	El1505	100	+
chr2L	9272422	9272615	El1506	193	+
chr2L	9291676	9291786	El1507	110	+
chr2L	9292244	9292356	El1508	112	+
chr2L	9295118	9295219	El1509	101	+
chr2L	9302406	9302538	El1510	132	+
chr2L	9321201	9321336	El1511	135	+
chr2L	9341516	9341634	El1512	118	+
chr2L	9359808	9359911	El1513	103	+
chr2L	9374663	9374856	El1514	193	+
chr2L	9376911	9377014	El1515	103	+
chr2L	9377052	9377192	El1516	140	+
chr2L	9392236	9392339	El1517	103	+
chr2L	9405842	9405953	El1518	111	+
chr2L	9467781	9467883	El1519	102	+
chr2L	9469432	9469551	El1520	119	+
chr2L	9487379	9487560	El1521	181	+
chr2L	9495530	9495663	El1522	133	+
chr2L	9520221	9520326	El1523	105	+
chr2L	9526404	9526509	El1524	105	+
chr2L	9543041	9543141	El1525	100	+
chr2L	9548419	9548546	El1526	127	+
chr2L	9559386	9559526	El1527	140	+
chr2L	9592844	9592959	El1528	115	+
chr2L	9593038	9593143	El1529	105	+
chr2L	9659101	9659256	El1530	155	+
chr2L	9660972	9661106	El1531	134	+
chr2L	9684945	9685085	El1532	140	+
chr2L	9688894	9689013	El1533	119	+
chr2L	9689516	9689628	El1534	112	+
chr2L	9690794	9690907	El1535	113	+
chr2L	9696306	9696421	El1536	115	+
chr2L	9696571	9696753	El1537	182	+
chr2L	9697423	9697539	El1538	116	+
chr2L	9697814	9697959	El1539	145	+
chr2L	9699158	9699263	El1540	105	+
chr2L	9711573	9711676	El1541	103	+
chr2L	9713874	9713980	El1542	106	+
chr2L	9715744	9715859	El1543	115	+
chr2L	9716039	9716169	El1544	130	+
chr2L	9717565	9717762	El1545	197	+
chr2L	9720063	9720238	El1546	175	+
chr2L	9723277	9723388	El1547	111	+
chr2L	9724517	9724624	El1548	107	+
chr2L	9726973	9727196	El1549	223	+
chr2L	9727421	9727542	El1550	121	+
chr2L	9728375	9728567	El1551	192	+
chr2L	9732545	9732729	El1552	184	+
chr2L	9732864	9733020	El1553	156	+
chr2L	9740439	9740540	El1554	101	+
chr2L	9743446	9743552	El1555	106	+
chr2L	9752795	9752957	El1556	162	+
chr2L	9753427	9753535	El1557	108	+
chr2L	9754606	9754719	El1558	113	+
chr2L	9755592	9755692	El1559	100	+
chr2L	9758396	9758521	El1560	125	+
chr2L	9794045	9794182	El1561	137	+
chr2L	9794324	9794450	El1562	126	+
chr2L	9801025	9801177	El1563	152	+
chr2L	9801894	9802042	El1564	148	+
chr2L	9802043	9802235	El1565	192	+
chr2L	9802318	9802565	El1566	247	+
chr2L	9803508	9803633	El1567	125	+
chr2L	9806411	9806619	El1568	208	+
chr2L	9807425	9807534	El1569	109	+
chr2L	9807832	9807961	El1570	129	+
chr2L	9809208	9809405	El1571	197	+
chr2L	9814666	9814883	El1572	217	+
chr2L	9819248	9819380	El1573	132	+
chr2L	9825259	9825381	El1574	122	+
chr2L	9828817	9828925	El1575	108	+
chr2L	9832461	9832569	El1576	108	+
chr2L	9832889	9833020	El1577	131	+
chr2L	9841216	9841326	El1578	110	+
chr2L	9855776	9855890	El1579	114	+
chr2L	9856490	9856593	El1580	103	+
chr2L	9861328	9861432	El1581	104	+
chr2L	9868465	9868567	El1582	102	+
chr2L	9869521	9869625	El1583	104	+
chr2L	9879577	9879678	El1584	101	+
chr2L	9880052	9880169	El1585	117	+
chr2L	9884220	9884339	El1586	119	+
chr2L	9886143	9886304	El1587	161	+
chr2L	9907239	9907345	El1588	106	+
chr2L	9907565	9907669	El1589	104	+
chr2L	9907916	9908041	El1590	125	+
chr2L	9908564	9908673	El1591	109	+
chr2L	9910621	9910731	El1592	110	+
chr2L	9935481	9935585	El1593	104	+
chr2L	9935784	9935920	El1594	136	+
chr2L	9941175	9941294	El1595	119	+
chr2L	9950591	9950701	El1596	110	+
chr2L	9959797	9959900	El1597	103	+
chr2L	9967610	9967738	El1598	128	+
chr2L	9968306	9968495	El1599	189	+
chr2L	9983420	9983527	El1600	107	+
chr2L	9994322	9994432	El1601	110	+
chr2L	10008777	10008897	El1602	120	+
chr2L	10013065	10013169	El1603	104	+
chr2L	10026275	10026435	El1604	160	+
chr2L	10036963	10037064	El1605	101	+
chr2L	10039284	10039396	El1606	112	+
chr2L	10039488	10039626	El1607	138	+
chr2L	10045508	10045631	El1608	123	+
chr2L	10045701	10045808	El1609	107	+
chr2L	10069634	10069771	El1610	137	+
chr2L	10072058	10072163	El1611	105	+
chr2L	10073235	10073342	El1612	107	+
chr2L	10088554	10088675	El1613	121	+
chr2L	10094978	10095130	El1614	152	+
chr2L	10096585	10096690	El1615	105	+
chr2L	10103761	10103868	El1616	107	+
chr2L	10115563	10115665	El1617	102	+
chr2L	10124149	10124267	El1618	118	+
chr2L	10124749	10124850	El1619	101	+
chr2L	10163801	10163908	El1620	107	+
chr2L	10164092	10164230	El1621	138	+
chr2L	10166295	10166406	El1622	111	+
chr2L	10185070	10185192	El1623	122	+
chr2L	10202073	10202182	El1624	109	+
chr2L	10224662	10224783	El1625	121	+
chr2L	10224954	10225073	El1626	119	+
chr2L	10225498	10225628	El1627	130	+
chr2L	10240493	10240608	El1628	115	+
chr2L	10240676	10240804	El1629	128	+
chr2L	10240892	10240999	El1630	107	+
chr2L	10241281	10241401	El1631	120	+
chr2L	10246975	10247077	El1632	102	+
chr2L	10256295	10256509	El1633	214	+
chr2L	10260547	10260651	El1634	104	+
chr2L	10262424	10262526	El1635	102	+
chr2L	10271387	10271588	El1636	201	+
chr2L	10308127	10308270	El1637	143	+
chr2L	10309765	10309872	El1638	107	+
chr2L	10333894	10334010	El1639	116	+
chr2L	10334011	10334182	El1640	171	+
chr2L	10334716	10334871	El1641	155	+
chr2L	10334978	10335081	El1642	103	+
chr2L	10337137	10337266	El1643	129	+
chr2L	10338296	10338427	El1644	131	+
chr2L	10338510	10338630	El1645	120	+
chr2L	10338878	10338998	El1646	120	+
chr2L	10338999	10339107	El1647	108	+
chr2L	10344391	10344504	El1648	113	+
chr2L	10351044	10351187	El1649	143	+
chr2L	10368200	10368346	El1650	146	+
chr2L	10379581	10379683	El1651	102	+
chr2L	10388066	10388217	El1652	151	+
chr2L	10390643	10390790	El1653	147	+
chr2L	10390791	10390984	El1654	193	+
chr2L	10392300	10392401	El1655	101	+
chr2L	10392472	10392601	El1656	129	+
chr2L	10392602	10392709	El1657	107	+
chr2L	10392710	10392838	El1658	128	+
chr2L	10392841	10392951	El1659	110	+
chr2L	10398662	10398782	El1660	120	+
chr2L	10409787	10409888	El1661	101	+
chr2L	10430242	10430349	El1662	107	+
chr2L	10441928	10442081	El1663	153	+
chr2L	10465247	10465356	El1664	109	+
chr2L	10475895	10475996	El1665	101	+
chr2L	10491308	10491458	El1666	150	+
chr2L	10491480	10491582	El1667	102	+
chr2L	10522264	10522383	El1668	119	+
chr2L	10536848	10536988	El1669	140	+
chr2L	10545703	10545864	El1670	161	+
chr2L	10559459	10559570	El1671	111	+
chr2L	10559742	10559843	El1672	101	+
chr2L	10569236	10569348	El1673	112	+
chr2L	10571707	10571810	El1674	103	+
chr2L	10572212	10572343	El1675	131	+
chr2L	10573424	10573530	El1676	106	+
chr2L	10582753	10582906	El1677	153	+
chr2L	10605744	10605845	El1678	101	+
chr2L	10615616	10615743	El1679	127	+
chr2L	10623058	10623159	El1680	101	+
chr2L	10627965	10628095	El1681	130	+
chr2L	10636637	10636749	El1682	112	+
chr2L	10639362	10639494	El1683	132	+
chr2L	10660902	10661024	El1684	122	+
chr2L	10668787	10668894	El1685	107	+
chr2L	10669165	10669335	El1686	170	+
chr2L	10684312	10684427	El1687	115	+
chr2L	10718900	10719000	El1688	100	+
chr2L	10765647	10765763	El1689	116	+
chr2L	10766443	10766613	El1690	170	+
chr2L	10771176	10771293	El1691	117	+
chr2L	10772403	10772508	El1692	105	+
chr2L	10775171	10775290	El1693	119	+
chr2L	10791705	10791817	El1694	112	+
chr2L	10802876	10802978	El1695	102	+
chr2L	10805636	10805754	El1696	118	+
chr2L	10807483	10807611	El1697	128	+
chr2L	10807882	10808011	El1698	129	+
chr2L	10814434	10814581	El1699	147	+
chr2L	10830586	10830713	El1700	127	+
chr2L	10838264	10838365	El1701	101	+
chr2L	10848233	10848371	El1702	138	+
chr2L	10848372	10848472	El1703	100	+
chr2L	10848558	10848730	El1704	172	+
chr2L	10848768	10848885	El1705	117	+
chr2L	10851586	10851696	El1706	110	+
chr2L	10866864	10866987	El1707	123	+
chr2L	10893895	10894008	El1708	113	+
chr2L	10896957	10897060	El1709	103	+
chr2L	10902703	10902836	El1710	133	+
chr2L	10923120	10923288	El1711	168	+
chr2L	10923395	10923501	El1712	106	+
chr2L	10978841	10978953	El1713	112	+
chr2L	10979590	10979727	El1714	137	+
chr2L	10989777	10989910	El1715	133	+
chr2L	10995795	10995923	El1716	128	+
chr2L	11012923	11013138	El1717	215	+
chr2L	11014452	11014696	El1718	244	+
chr2L	11021226	11021334	El1719	108	+
chr2L	11023552	11023653	El1720	101	+
chr2L	11036530	11036634	El1721	104	+
chr2L	11039753	11039863	El1722	110	+
chr2L	11040026	11040149	El1723	123	+
chr2L	11040707	11040820	El1724	113	+
chr2L	11041406	11041543	El1725	137	+
chr2L	11041548	11041650	El1726	102	+
chr2L	11042151	11042265	El1727	114	+
chr2L	11043707	11043818	El1728	111	+
chr2L	11049885	11049986	El1729	101	+
chr2L	11055311	11055463	El1730	152	+
chr2L	11055581	11055715	El1731	134	+
chr2L	11058432	11058542	El1732	110	+
chr2L	11059151	11059255	El1733	104	+
chr2L	11059358	11059581	El1734	223	+
chr2L	11064217	11064351	El1735	134	+
chr2L	11064400	11064564	El1736	164	+
chr2L	11067921	11068021	El1737	100	+
chr2L	11070358	11070467	El1738	109	+
chr2L	11072215	11072315	El1739	100	+
chr2L	11074881	11075051	El1740	170	+
chr2L	11083916	11084049	El1741	133	+
chr2L	11086855	11086971	El1742	116	+
chr2L	11098477	11098611	El1743	134	+
chr2L	11100508	11100638	El1744	130	+
chr2L	11110651	11110752	El1745	101	+
chr2L	11113010	11113119	El1746	109	+
chr2L	11142759	11142895	El1747	136	+
chr2L	11158894	11159023	El1748	129	+
chr2L	11159823	11159974	El1749	151	+
chr2L	11163225	11163392	El1750	167	+
chr2L	11163449	11163629	El1751	180	+
chr2L	11163630	11163746	El1752	116	+
chr2L	11163908	11164058	El1753	150	+
chr2L	11164802	11164903	El1754	101	+
chr2L	11165530	11165680	El1755	150	+
chr2L	11165738	11165861	El1756	123	+
chr2L	11165862	11165968	El1757	106	+
chr2L	11166024	11166150	El1758	126	+
chr2L	11166744	11166876	El1759	132	+
chr2L	11181564	11181674	El1760	110	+
chr2L	11182010	11182135	El1761	125	+
chr2L	11182742	11182876	El1762	134	+
chr2L	11205302	11205407	El1763	105	+
chr2L	11210614	11210745	El1764	131	+
chr2L	11229171	11229284	El1765	113	+
chr2L	11235564	11235703	El1766	139	+
chr2L	11241362	11241474	El1767	112	+
chr2L	11241927	11242028	El1768	101	+
chr2L	11247819	11247953	El1769	134	+
chr2L	11259472	11259578	El1770	106	+
chr2L	11279439	11279554	El1771	115	+
chr2L	11287786	11287894	El1772	108	+
chr2L	11288692	11288793	El1773	101	+
chr2L	11290708	11290810	El1774	102	+
chr2L	11290953	11291080	El1775	127	+
chr2L	11292066	11292167	El1776	101	+
chr2L	11293307	11293419	El1777	112	+
chr2L	11302258	11302378	El1778	120	+
chr2L	11305840	11305955	El1779	115	+
chr2L	11308506	11308672	El1780	166	+
chr2L	11309191	11309296	El1781	105	+
chr2L	11309969	11310082	El1782	113	+
chr2L	11312960	11313078	El1783	118	+
chr2L	11320523	11320627	El1784	104	+
chr2L	11324863	11324973	El1785	110	+
chr2L	11326700	11326813	El1786	113	+
chr2L	11331947	11332081	El1787	134	+
chr2L	11333727	11333851	El1788	124	+
chr2L	11335793	11335924	El1789	131	+
chr2L	11338637	11338741	El1790	104	+
chr2L	11340637	11340761	El1791	124	+
chr2L	11341996	11342110	El1792	114	+
chr2L	11349090	11349203	El1793	113	+
chr2L	11360652	11360771	El1794	119	+
chr2L	11362738	11362872	El1795	134	+
chr2L	11366365	11366487	El1796	122	+
chr2L	11371434	11371542	El1797	108	+
chr2L	11375817	11375931	El1798	114	+
chr2L	11379239	11379369	El1799	130	+
chr2L	11386343	11386469	El1800	126	+
chr2L	11386716	11386824	El1801	108	+
chr2L	11387664	11387798	El1802	134	+
chr2L	11388031	11388169	El1803	138	+
chr2L	11388368	11388474	El1804	106	+
chr2L	11388583	11388683	El1805	100	+
chr2L	11397102	11397219	El1806	117	+
chr2L	11398944	11399058	El1807	114	+
chr2L	11400090	11400197	El1808	107	+
chr2L	11401992	11402115	El1809	123	+
chr2L	11403921	11404021	El1810	100	+
chr2L	11406935	11407037	El1811	102	+
chr2L	11408276	11408405	El1812	129	+
chr2L	11409383	11409531	El1813	148	+
chr2L	11414106	11414206	El1814	100	+
chr2L	11415528	11415658	El1815	130	+
chr2L	11419411	11419538	El1816	127	+
chr2L	11424705	11424853	El1817	148	+
chr2L	11425329	11425436	El1818	107	+
chr2L	11431764	11431864	El1819	100	+
chr2L	11432812	11432918	El1820	106	+
chr2L	11434960	11435081	El1821	121	+
chr2L	11441669	11441771	El1822	102	+
chr2L	11443053	11443175	El1823	122	+
chr2L	11443463	11443563	El1824	100	+
chr2L	11445011	11445191	El1825	180	+
chr2L	11445486	11445634	El1826	148	+
chr2L	11445791	11445898	El1827	107	+
chr2L	11447762	11447889	El1828	127	+
chr2L	11458424	11458525	El1829	101	+
chr2L	11462007	11462112	El1830	105	+
chr2L	11467019	11467119	El1831	100	+
chr2L	11468674	11468802	El1832	128	+
chr2L	11468965	11469065	El1833	100	+
chr2L	11474606	11474710	El1834	104	+
chr2L	11477574	11477686	El1835	112	+
chr2L	11481935	11482041	El1836	106	+
chr2L	11489941	11490042	El1837	101	+
chr2L	11492449	11492556	El1838	107	+
chr2L	11503580	11503744	El1839	164	+
chr2L	11505138	11505253	El1840	115	+
chr2L	11536411	11536514	El1841	103	+
chr2L	11538290	11538467	El1842	177	+
chr2L	11539796	11539933	El1843	137	+
chr2L	11555891	11555996	El1844	105	+
chr2L	11557395	11557561	El1845	166	+
chr2L	11558715	11558830	El1846	115	+
chr2L	11569131	11569246	El1847	115	+
chr2L	11572832	11572951	El1848	119	+
chr2L	11579917	11580035	El1849	118	+
chr2L	11581936	11582043	El1850	107	+
chr2L	11587188	11587299	El1851	111	+
chr2L	11593104	11593208	El1852	104	+
chr2L	11596503	11596654	El1853	151	+
chr2L	11599455	11599566	El1854	111	+
chr2L	11600332	11600453	El1855	121	+
chr2L	11603505	11603618	El1856	113	+
chr2L	11606081	11606212	El1857	131	+
chr2L	11611966	11612091	El1858	125	+
chr2L	11616733	11616842	El1859	109	+
chr2L	11625137	11625239	El1860	102	+
chr2L	11627652	11627817	El1861	165	+
chr2L	11628872	11628988	El1862	116	+
chr2L	11632301	11632441	El1863	140	+
chr2L	11637973	11638109	El1864	136	+
chr2L	11639797	11639919	El1865	122	+
chr2L	11668565	11668685	El1866	120	+
chr2L	11670277	11670383	El1867	106	+
chr2L	11671644	11671765	El1868	121	+
chr2L	11673064	11673164	El1869	100	+
chr2L	11680439	11680563	El1870	124	+
chr2L	11684552	11684667	El1871	115	+
chr2L	11688335	11688454	El1872	119	+
chr2L	11688902	11689016	El1873	114	+
chr2L	11692629	11692745	El1874	116	+
chr2L	11698886	11699009	El1875	123	+
chr2L	11701573	11701677	El1876	104	+
chr2L	11711256	11711368	El1877	112	+
chr2L	11721352	11721480	El1878	128	+
chr2L	11722701	11722814	El1879	113	+
chr2L	11727097	11727242	El1880	145	+
chr2L	11732848	11732970	El1881	122	+
chr2L	11736867	11737014	El1882	147	+
chr2L	11737210	11737326	El1883	116	+
chr2L	11751390	11751515	El1884	125	+
chr2L	11752734	11752840	El1885	106	+
chr2L	11757517	11757667	El1886	150	+
chr2L	11763343	11763505	El1887	162	+
chr2L	11765831	11765940	El1888	109	+
chr2L	11766073	11766184	El1889	111	+
chr2L	11771656	11771777	El1890	121	+
chr2L	11775781	11775917	El1891	136	+
chr2L	11777571	11777684	El1892	113	+
chr2L	11778992	11779135	El1893	143	+
chr2L	11781649	11781751	El1894	102	+
chr2L	11794430	11794589	El1895	159	+
chr2L	11797807	11798107	El1896	300	+
chr2L	11799110	11799322	El1897	212	+
chr2L	11800118	11800242	El1898	124	+
chr2L	11800677	11800796	El1899	119	+
chr2L	11803610	11803722	El1900	112	+
chr2L	11804491	11804592	El1901	101	+
chr2L	11804801	11804908	El1902	107	+
chr2L	11806162	11806286	El1903	124	+
chr2L	11806996	11807113	El1904	117	+
chr2L	11807190	11807311	El1905	121	+
chr2L	11807958	11808063	El1906	105	+
chr2L	11808072	11808267	El1907	195	+
chr2L	11811231	11811353	El1908	122	+
chr2L	11812546	11812656	El1909	110	+
chr2L	11814128	11814247	El1910	119	+
chr2L	11851308	11851418	El1911	110	+
chr2L	11866543	11866643	El1912	100	+
chr2L	11877611	11877721	El1913	110	+
chr2L	11886003	11886104	El1914	101	+
chr2L	11916744	11916855	El1915	111	+
chr2L	11922719	11922834	El1916	115	+
chr2L	11949723	11949846	El1917	123	+
chr2L	11950380	11950488	El1918	108	+
chr2L	11951028	11951143	El1919	115	+
chr2L	11956295	11956405	El1920	110	+
chr2L	11957088	11957206	El1921	118	+
chr2L	11959346	11959470	El1922	124	+
chr2L	11965485	11965595	El1923	110	+
chr2L	11968187	11968290	El1924	103	+
chr2L	11978642	11978742	El1925	100	+
chr2L	12001238	12001346	El1926	108	+
chr2L	12003150	12003256	El1927	106	+
chr2L	12004312	12004437	El1928	125	+
chr2L	12004549	12004652	El1929	103	+
chr2L	12006933	12007033	El1930	100	+
chr2L	12007311	12007428	El1931	117	+
chr2L	12010134	12010252	El1932	118	+
chr2L	12019140	12019274	El1933	134	+
chr2L	12031634	12031739	El1934	105	+
chr2L	12081752	12081857	El1935	105	+
chr2L	12087148	12087253	El1936	105	+
chr2L	12103022	12103132	El1937	110	+
chr2L	12106705	12106807	El1938	102	+
chr2L	12107910	12108024	El1939	114	+
chr2L	12114286	12114393	El1940	107	+
chr2L	12130797	12130921	El1941	124	+
chr2L	12181564	12181670	El1942	106	+
chr2L	12183458	12183591	El1943	133	+
chr2L	12184420	12184567	El1944	147	+
chr2L	12184595	12184702	El1945	107	+
chr2L	12189689	12189795	El1946	106	+
chr2L	12195067	12195181	El1947	114	+
chr2L	12210473	12210606	El1948	133	+
chr2L	12218405	12218508	El1949	103	+
chr2L	12223617	12223720	El1950	103	+
chr2L	12225844	12225970	El1951	126	+
chr2L	12226057	12226167	El1952	110	+
chr2L	12239421	12239529	El1953	108	+
chr2L	12264878	12264982	El1954	104	+
chr2L	12268553	12268663	El1955	110	+
chr2L	12271002	12271155	El1956	153	+
chr2L	12272727	12272851	El1957	124	+
chr2L	12279429	12279533	El1958	104	+
chr2L	12280126	12280227	El1959	101	+
chr2L	12288534	12288641	El1960	107	+
chr2L	12301817	12301942	El1961	125	+
chr2L	12305708	12305815	El1962	107	+
chr2L	12305851	12305995	El1963	144	+
chr2L	12313039	12313139	El1964	100	+
chr2L	12313601	12313703	El1965	102	+
chr2L	12314700	12314815	El1966	115	+
chr2L	12327097	12327197	El1967	100	+
chr2L	12327255	12327356	El1968	101	+
chr2L	12329402	12329503	El1969	101	+
chr2L	12337849	12337955	El1970	106	+
chr2L	12347103	12347214	El1971	111	+
chr2L	12350844	12350962	El1972	118	+
chr2L	12355944	12356054	El1973	110	+
chr2L	12360057	12360175	El1974	118	+
chr2L	12362874	12363021	El1975	147	+
chr2L	12365372	12365502	El1976	130	+
chr2L	12369690	12369812	El1977	122	+
chr2L	12373927	12374126	El1978	199	+
chr2L	12375562	12375680	El1979	118	+
chr2L	12376912	12377018	El1980	106	+
chr2L	12380522	12380640	El1981	118	+
chr2L	12384385	12384492	El1982	107	+
chr2L	12386228	12386334	El1983	106	+
chr2L	12388466	12388579	El1984	113	+
chr2L	12393156	12393266	El1985	110	+
chr2L	12405694	12405803	El1986	109	+
chr2L	12406668	12406774	El1987	106	+
chr2L	12416140	12416247	El1988	107	+
chr2L	12418175	12418291	El1989	116	+
chr2L	12438430	12438570	El1990	140	+
chr2L	12439089	12439208	El1991	119	+
chr2L	12441156	12441267	El1992	111	+
chr2L	12503996	12504151	El1993	155	+
chr2L	12567876	12568033	El1994	157	+
chr2L	12580712	12580822	El1995	110	+
chr2L	12582598	12582713	El1996	115	+
chr2L	12593586	12593718	El1997	132	+
chr2L	12597853	12597966	El1998	113	+
chr2L	12602088	12602222	El1999	134	+
[truncated: 20,437 more rows]
