# Supplementary material for: Comparison of Ultra-Conserved Elements in Drosophilids and Vertebrates
Source: PLoS One. 2013 Dec 13;8(12):e82362. doi: 10.1371/journal.pone.0082362 (PMC3862641; doi:10.1371/journal.pone.0082362)
Supplement: Dataset S3 — BED file with coordinates of vertebrates UCEs. UCEs identified in different vertebrates (Table 1). The coordinates are for the hg19 assembly of the human genome. The vertebrate UCEs were identified in the hg18-centric alignment and the coordinates were liftOvered to the hg19. (BED) [file pone.0082362.s009.bed]

track name="UCEs_cow_set" description="hg19_hg18canFam2bosTau3" visibility=3 url=
chr1	2892524	2892637	El1	113	+
chr1	2991805	2991912	El2	107	+
chr1	2991913	2992166	El3	253	+
chr1	3078042	3078148	El4	106	+
chr1	3164683	3164784	El5	101	+
chr1	6880203	6880303	El6	100	+
chr1	6931335	6931446	El7	111	+
chr1	6931797	6931936	El8	139	+
chr1	6995248	6995363	El9	115	+
chr1	7018979	7019139	El10	160	+
chr1	7039559	7039702	El11	143	+
chr1	7200801	7200939	El12	138	+
chr1	7211978	7212096	El13	118	+
chr1	7502232	7502335	El14	103	+
chr1	7527846	7527989	El15	143	+
chr1	7576286	7576387	El16	101	+
chr1	7827587	7827691	El17	104	+
chr1	7829473	7829579	El18	106	+
chr1	7829580	7829769	El19	189	+
chr1	10573715	10573828	El20	113	+
chr1	10583971	10584108	El21	137	+
chr1	10590302	10590430	El22	128	+
chr1	10600400	10600508	El23	108	+
chr1	10600509	10600621	El24	112	+
chr1	10653758	10653863	El25	105	+
chr1	10653864	10654158	El26	294	+
chr1	10658687	10658843	El27	156	+
chr1	10662493	10662661	El28	168	+
chr1	10674296	10674411	El29	115	+
chr1	10683330	10683484	El30	154	+
chr1	10710524	10710675	El31	151	+
chr1	10720794	10720897	El32	103	+
chr1	10735175	10735284	El33	109	+
chr1	10738645	10738777	El34	132	+
chr1	10738778	10739008	El35	230	+
chr1	10758234	10758607	El36	373	+
chr1	10773145	10773283	El37	138	+
chr1	10778364	10778488	El38	124	+
chr1	10781358	10781578	El39	220	+
chr1	10785440	10785676	El40	236	+
chr1	10794434	10794709	El41	275	+
chr1	10795078	10795397	El42	319	+
chr1	10798785	10798936	El43	151	+
chr1	10836111	10836253	El44	142	+
chr1	10836254	10836378	El45	124	+
chr1	10851825	10852013	El46	188	+
chr1	10853549	10853737	El47	188	+
chr1	10856603	10856709	El48	106	+
chr1	10868171	10868331	El49	160	+
chr1	10869276	10869431	El50	155	+
chr1	10873906	10874014	El51	108	+
chr1	10925376	10925484	El52	108	+
chr1	11083374	11083478	El53	104	+
chr1	11083552	11083656	El54	104	+
chr1	11084202	11084302	El55	100	+
chr1	12467019	12467200	El56	181	+
chr1	12524225	12524331	El57	106	+
chr1	12676035	12676144	El58	109	+
chr1	15855633	15855788	El59	155	+
chr1	16202679	16202813	El60	134	+
chr1	18949918	18950047	El61	129	+
chr1	18965748	18965889	El62	141	+
chr1	18967040	18967180	El63	140	+
chr1	19002680	19002812	El64	132	+
chr1	19037101	19037237	El65	136	+
chr1	19043551	19043657	El66	106	+
chr1	19050393	19050514	El67	121	+
chr1	19052062	19052173	El68	111	+
chr1	19095230	19095525	El69	295	+
chr1	21076280	21076428	El70	148	+
chr1	21106798	21106905	El71	107	+
chr1	21133378	21133496	El72	118	+
chr1	21327675	21327849	El73	174	+
chr1	21503101	21503251	El74	150	+
chr1	22416373	22416542	El75	169	+
chr1	22874823	22874926	El76	103	+
chr1	23105574	23105702	El77	128	+
chr1	23370874	23371007	El78	133	+
chr1	23632908	23633042	El79	134	+
chr1	23637297	23637453	El80	156	+
chr1	23645108	23645230	El81	122	+
chr1	23665016	23665116	El82	100	+
chr1	23667451	23667584	El83	133	+
chr1	23696302	23696404	El84	102	+
chr1	23886413	23886522	El85	109	+
chr1	23888708	23889018	El86	310	+
chr1	23925111	23925234	El87	123	+
chr1	24022249	24022373	El88	124	+
chr1	24294033	24294152	El89	119	+
chr1	24295547	24295681	El90	134	+
chr1	24297419	24297521	El91	102	+
chr1	24297695	24297947	El92	252	+
chr1	24304382	24304614	El93	232	+
chr1	24304615	24304741	El94	126	+
chr1	24973491	24973719	El95	228	+
chr1	24974460	24974693	El96	233	+
chr1	25392840	25392947	El97	107	+
chr1	25393970	25394179	El98	209	+
chr1	26155974	26156126	El99	152	+
chr1	26801601	26801737	El100	136	+
chr1	26929498	26929636	El101	138	+
chr1	27023284	27023385	El102	101	+
chr1	27024608	27024891	El103	283	+
chr1	27050124	27050247	El104	123	+
chr1	27050403	27050536	El105	133	+
chr1	27094272	27094384	El106	112	+
chr1	27107773	27107886	El107	113	+
chr1	27107952	27108087	El108	135	+
chr1	27108245	27108347	El109	102	+
chr1	27108494	27108598	El110	104	+
chr1	27755319	27755431	El111	112	+
chr1	27808477	27808588	El112	111	+
chr1	27831261	27831366	El113	105	+
chr1	27860907	27861066	El114	159	+
chr1	27888089	27888198	El115	109	+
chr1	27891572	27891699	El116	127	+
chr1	27898274	27898489	El117	215	+
chr1	27928418	27928525	El118	107	+
chr1	27930607	27930717	El119	110	+
chr1	28052587	28052705	El120	118	+
chr1	28929859	28929961	El121	102	+
chr1	29068909	29069012	El122	103	+
chr1	29474249	29474358	El123	109	+
chr1	29486364	29486468	El124	104	+
chr1	29486469	29486629	El125	160	+
chr1	29495076	29495187	El126	111	+
chr1	31404352	31404645	El127	293	+
chr1	31405034	31405250	El128	216	+
chr1	31437502	31437789	El129	287	+
chr1	31465219	31465431	El130	212	+
chr1	31465432	31465544	El131	112	+
chr1	31478787	31478933	El132	146	+
chr1	31479759	31479970	El133	211	+
chr1	31532234	31532435	El134	201	+
chr1	31700940	31701058	El135	118	+
chr1	32208479	32208616	El136	137	+
chr1	32508248	32508370	El137	122	+
chr1	32508616	32508721	El138	105	+
chr1	32509240	32509370	El139	130	+
chr1	32509371	32509513	El140	142	+
chr1	32510285	32510564	El141	279	+
chr1	33736118	33736238	El142	120	+
chr1	33765752	33765880	El143	128	+
chr1	33799667	33799806	El144	139	+
chr1	33834191	33834324	El145	133	+
chr1	34734288	34734406	El146	118	+
chr1	34845249	34845380	El147	131	+
chr1	35646762	35646894	El148	132	+
chr1	35650226	35650366	El149	140	+
chr1	35824496	35824740	El150	244	+
chr1	35824863	35824969	El151	106	+
chr1	35826784	35826894	El152	110	+
chr1	35854503	35854609	El153	106	+
chr1	35879570	35879689	El154	119	+
chr1	36359284	36359420	El155	136	+
chr1	36385096	36385258	El156	162	+
chr1	36471204	36471346	El157	142	+
chr1	36759595	36759863	El158	268	+
chr1	37123745	37123860	El159	115	+
chr1	37253235	37253336	El160	101	+
chr1	37261146	37261246	El161	100	+
chr1	37261247	37261399	El162	152	+
chr1	37310738	37310898	El163	160	+
chr1	37374243	37374346	El164	103	+
chr1	37401274	37401394	El165	120	+
chr1	37443675	37443796	El166	121	+
chr1	37454317	37454437	El167	120	+
chr1	37720775	37720922	El168	147	+
chr1	37761946	37762077	El169	131	+
chr1	37781132	37781291	El170	159	+
chr1	38494996	38495195	El171	199	+
chr1	38505124	38505228	El172	104	+
chr1	38511306	38511566	El173	260	+
chr1	38560997	38561219	El174	222	+
chr1	38580076	38580193	El175	117	+
chr1	38581736	38581837	El176	101	+
chr1	38595053	38595197	El177	144	+
chr1	38599488	38599598	El178	110	+
chr1	38599986	38600112	El179	126	+
chr1	38628140	38628286	El180	146	+
chr1	38628287	38628401	El181	114	+
chr1	38657136	38657303	El182	167	+
chr1	38679221	38679336	El183	115	+
chr1	38712785	38712899	El184	114	+
chr1	38724158	38724260	El185	102	+
chr1	38736645	38736776	El186	131	+
chr1	38754308	38754475	El187	167	+
chr1	38792565	38792754	El188	189	+
chr1	38802143	38802537	El189	394	+
chr1	38819639	38819774	El190	135	+
chr1	38819907	38820016	El191	109	+
chr1	38827229	38827362	El192	133	+
chr1	38836631	38836754	El193	123	+
chr1	38836755	38836878	El194	123	+
chr1	38836879	38837004	El195	125	+
chr1	38847013	38847123	El196	110	+
chr1	38963852	38964042	El197	190	+
chr1	38978011	38978111	El198	100	+
chr1	39013008	39013184	El199	176	+
chr1	39017251	39017376	El200	125	+
chr1	39025616	39025739	El201	123	+
chr1	39073643	39073748	El202	105	+
chr1	39123077	39123183	El203	106	+
chr1	39135474	39135613	El204	139	+
chr1	39151831	39151967	El205	136	+
chr1	39151968	39152100	El206	132	+
chr1	39193277	39193452	El207	175	+
chr1	39193514	39193684	El208	170	+
chr1	39278807	39278966	El209	159	+
chr1	39291814	39292004	El210	190	+
chr1	39292108	39292299	El211	191	+
chr1	39321430	39321599	El212	169	+
chr1	39734081	39734202	El213	121	+
chr1	39902027	39902136	El214	109	+
chr1	39951598	39951703	El215	105	+
chr1	40746985	40747105	El216	120	+
chr1	41174957	41175107	El217	150	+
chr1	41740633	41740736	El218	103	+
chr1	41757059	41757166	El219	107	+
chr1	41780829	41781012	El220	183	+
chr1	41807833	41807992	El221	159	+
chr1	41853280	41853398	El222	118	+
chr1	41990397	41990591	El223	194	+
chr1	42045549	42045668	El224	119	+
chr1	42268798	42268901	El225	103	+
chr1	42515446	42515571	El226	125	+
chr1	42671426	42671561	El227	135	+
chr1	42744313	42744424	El228	111	+
chr1	43148080	43148235	El229	155	+
chr1	43161811	43161997	El230	186	+
chr1	43166509	43166722	El231	213	+
chr1	43501818	43501921	El232	103	+
chr1	44429837	44430093	El233	256	+
chr1	44689202	44689320	El234	118	+
chr1	44694029	44694174	El235	145	+
chr1	44694175	44694293	El236	118	+
chr1	44695686	44695882	El237	196	+
chr1	44701604	44701741	El238	137	+
chr1	44704522	44704676	El239	154	+
chr1	44715632	44715737	El240	105	+
chr1	44715759	44715898	El241	139	+
chr1	44718199	44718308	El242	109	+
chr1	44722771	44722967	El243	196	+
chr1	44726964	44727207	El244	243	+
chr1	44729863	44729967	El245	104	+
chr1	44730055	44730171	El246	116	+
chr1	44762602	44762742	El247	140	+
chr1	44779998	44780199	El248	201	+
chr1	44786283	44786394	El249	111	+
chr1	44792199	44792308	El250	109	+
chr1	44792309	44792411	El251	102	+
chr1	44938831	44938977	El252	146	+
chr1	44951519	44951622	El253	103	+
chr1	44971220	44971368	El254	148	+
chr1	44971369	44971518	El255	149	+
chr1	44990298	44990790	El256	492	+
chr1	45002375	45002637	El257	262	+
chr1	45002647	45002789	El258	142	+
chr1	45006029	45006196	El259	167	+
chr1	45009016	45009219	El260	203	+
chr1	45012103	45012272	El261	169	+
chr1	45025074	45025184	El262	110	+
chr1	45034898	45035231	El263	333	+
chr1	45046868	45046999	El264	131	+
chr1	45063969	45064138	El265	169	+
chr1	45068455	45068574	El266	119	+
chr1	45068727	45068963	El267	236	+
chr1	45076660	45076770	El268	110	+
chr1	45085037	45085192	El269	155	+
chr1	45090404	45090568	El270	164	+
chr1	45102127	45102236	El271	109	+
chr1	45103917	45104029	El272	112	+
chr1	45106274	45106492	El273	218	+
chr1	45154310	45154437	El274	127	+
chr1	46093220	46093384	El275	164	+
chr1	46597506	46597645	El276	139	+
chr1	46921645	46921783	El277	138	+
chr1	46949229	46949337	El278	108	+
chr1	46951280	46951398	El279	118	+
chr1	46963410	46963557	El280	147	+
chr1	46992178	46992291	El281	113	+
chr1	47041047	47041158	El282	111	+
chr1	47943919	47944038	El283	119	+
chr1	47976063	47976214	El284	151	+
chr1	47998939	47999057	El285	118	+
chr1	48012692	48012799	El286	107	+
chr1	48024550	48024677	El287	127	+
chr1	48044632	48044757	El288	125	+
chr1	48153194	48153300	El289	106	+
chr1	49112997	49113098	El290	101	+
chr1	49161063	49161166	El291	103	+
chr1	49386656	49386792	El292	136	+
chr1	50571543	50571660	El293	117	+
chr1	50574384	50574521	El294	137	+
chr1	50574540	50574674	El295	134	+
chr1	50574818	50574929	El296	111	+
chr1	50575346	50575481	El297	135	+
chr1	50575532	50575646	El298	114	+
chr1	50576457	50576585	El299	128	+
chr1	50610243	50610395	El300	152	+
chr1	50658483	50658611	El301	128	+
chr1	50662996	50663171	El302	175	+
chr1	50667490	50667808	El303	318	+
chr1	50667817	50667981	El304	164	+
chr1	50668109	50668211	El305	102	+
chr1	50668266	50668428	El306	162	+
chr1	50668710	50668824	El307	114	+
chr1	50744119	50744221	El308	102	+
chr1	50919105	50919238	El309	133	+
chr1	51006230	51006604	El310	374	+
chr1	51025358	51025489	El311	131	+
chr1	51031126	51031280	El312	154	+
chr1	51031445	51031571	El313	126	+
chr1	51035856	51036043	El314	187	+
chr1	51043678	51043834	El315	156	+
chr1	51049302	51049418	El316	116	+
chr1	51099156	51099475	El317	319	+
chr1	51099476	51099601	El318	125	+
chr1	51134773	51134953	El319	180	+
chr1	51162609	51162735	El320	126	+
chr1	51165393	51165625	El321	232	+
chr1	51165626	51165734	El322	108	+
chr1	51166033	51166267	El323	234	+
chr1	51169474	51169777	El324	303	+
chr1	51171467	51171594	El325	127	+
chr1	51434370	51434476	El326	106	+
chr1	51435858	51435977	El327	119	+
chr1	51436073	51436177	El328	104	+
chr1	51736829	51736942	El329	113	+
chr1	52135050	52135189	El330	139	+
chr1	52525489	52525597	El331	108	+
chr1	52732308	52732438	El332	130	+
chr1	54725526	54725663	El333	137	+
chr1	54725664	54725764	El334	100	+
chr1	54821680	54821812	El335	132	+
chr1	54853251	54853369	El336	118	+
chr1	54873316	54873422	El337	106	+
chr1	54873450	54873570	El338	120	+
chr1	55571772	55571964	El339	192	+
chr1	56536358	56536477	El340	119	+
chr1	57140097	57140202	El341	105	+
chr1	57169758	57169892	El342	134	+
chr1	57566964	57567080	El343	116	+
chr1	57903112	57903215	El344	103	+
chr1	58362858	58362965	El345	107	+
chr1	58586616	58586721	El346	105	+
chr1	58820075	58820271	El347	196	+
chr1	59134092	59134194	El348	102	+
chr1	60631162	60631266	El349	104	+
chr1	60689136	60689277	El350	141	+
chr1	60723741	60723862	El351	121	+
chr1	61087051	61087377	El352	326	+
chr1	61328067	61328194	El353	127	+
chr1	61330868	61331160	El354	292	+
chr1	61332091	61332215	El355	124	+
chr1	61357785	61357942	El356	157	+
chr1	61361320	61361564	El357	244	+
chr1	61418508	61418674	El358	166	+
chr1	61477069	61477188	El359	119	+
chr1	61508172	61508354	El360	182	+
chr1	61545752	61545872	El361	120	+
chr1	61556630	61556765	El362	135	+
chr1	61557349	61557503	El363	154	+
chr1	61577229	61577591	El364	362	+
chr1	61577608	61577792	El365	184	+
chr1	61589484	61589593	El366	109	+
chr1	61607928	61608094	El367	166	+
chr1	61646898	61647057	El368	159	+
chr1	61664482	61664584	El369	102	+
chr1	61686300	61686425	El370	125	+
chr1	61687527	61687650	El371	123	+
chr1	61692418	61692590	El372	172	+
chr1	61707778	61707881	El373	103	+
chr1	61709777	61709894	El374	117	+
chr1	61734308	61734455	El375	147	+
chr1	61734480	61734589	El376	109	+
chr1	61892102	61892268	El377	166	+
chr1	61913367	61913512	El378	145	+
chr1	61913672	61913797	El379	125	+
chr1	61916976	61917097	El380	121	+
chr1	61918408	61918547	El381	139	+
chr1	61918895	61919084	El382	189	+
chr1	61922636	61922769	El383	133	+
chr1	61922867	61923004	El384	137	+
chr1	61923384	61923506	El385	122	+
chr1	61923593	61923747	El386	154	+
chr1	61924122	61924253	El387	131	+
chr1	61926217	61926435	El388	218	+
chr1	62737137	62737250	El389	113	+
chr1	63009305	63009426	El390	121	+
chr1	63010627	63010734	El391	107	+
chr1	63048798	63048928	El392	130	+
chr1	63300366	63300495	El393	129	+
chr1	63342380	63342534	El394	154	+
chr1	63347807	63347928	El395	121	+
chr1	63347990	63348097	El396	107	+
chr1	63348557	63348659	El397	102	+
chr1	63349965	63350294	El398	329	+
chr1	63369555	63369981	El399	426	+
chr1	63369982	63370273	El400	291	+
chr1	63370422	63370627	El401	205	+
chr1	63382845	63382984	El402	139	+
chr1	63384301	63384510	El403	209	+
chr1	63384570	63384704	El404	134	+
chr1	63384705	63384806	El405	101	+
chr1	63394571	63394775	El406	204	+
chr1	63394776	63394899	El407	123	+
chr1	63403640	63404029	El408	389	+
chr1	63407023	63407162	El409	139	+
chr1	63421566	63421674	El410	108	+
chr1	63444009	63444137	El411	128	+
chr1	63444228	63444360	El412	132	+
chr1	63444401	63444515	El413	114	+
chr1	63463473	63463601	El414	128	+
chr1	63463627	63463756	El415	129	+
chr1	63464726	63465319	El416	593	+
chr1	63465859	63466001	El417	142	+
chr1	63466079	63466194	El418	115	+
chr1	63538281	63538394	El419	113	+
chr1	63538497	63538607	El420	110	+
chr1	63538609	63538721	El421	112	+
chr1	63539039	63539254	El422	215	+
chr1	63540001	63540124	El423	123	+
chr1	63574402	63574560	El424	158	+
chr1	63578180	63578285	El425	105	+
chr1	63590612	63590752	El426	140	+
chr1	63599907	63600007	El427	100	+
chr1	63600225	63600336	El428	111	+
chr1	63608535	63608658	El429	123	+
chr1	63665325	63665623	El430	298	+
chr1	63665695	63665899	El431	204	+
chr1	63666416	63666872	El432	456	+
chr1	63713999	63714115	El433	116	+
chr1	63722722	63722833	El434	111	+
chr1	63722938	63723043	El435	105	+
chr1	63740221	63740356	El436	135	+
chr1	63740592	63740747	El437	155	+
chr1	63742837	63742987	El438	150	+
chr1	63783733	63783879	El439	146	+
chr1	63914438	63914546	El440	108	+
chr1	63914591	63914728	El441	137	+
chr1	63914787	63914911	El442	124	+
chr1	64638502	64638631	El443	129	+
chr1	64968776	64968954	El444	178	+
chr1	65062858	65063060	El445	202	+
chr1	65063061	65063193	El446	132	+
chr1	67161084	67161185	El447	101	+
chr1	67209405	67209530	El448	125	+
chr1	67391835	67391936	El449	101	+
chr1	67451166	67451308	El450	142	+
chr1	67517658	67517785	El451	127	+
chr1	67878539	67878704	El452	165	+
chr1	67895900	67896077	El453	177	+
chr1	70488813	70488924	El454	111	+
chr1	70501785	70501921	El455	136	+
chr1	70694159	70694264	El456	105	+
chr1	70696609	70696711	El457	102	+
chr1	70696791	70697021	El458	230	+
chr1	70697434	70697683	El459	249	+
chr1	70727684	70727799	El460	115	+
chr1	71534922	71535041	El461	119	+
chr1	71690589	71690691	El462	102	+
chr1	71869556	71869661	El463	105	+
chr1	71872786	71872955	El464	169	+
chr1	71872955	71873124	El465	169	+
chr1	71934244	71934356	El466	112	+
chr1	72014424	72014551	El467	127	+
chr1	72526089	72526202	El468	113	+
chr1	74334722	74334827	El469	105	+
chr1	74823663	74823770	El470	107	+
chr1	75257320	75257512	El471	192	+
chr1	75430145	75430337	El472	192	+
chr1	78030564	78030715	El473	151	+
chr1	78097491	78097599	El474	108	+
chr1	78098494	78098596	El475	102	+
chr1	78098938	78099099	El476	161	+
chr1	78411174	78411374	El477	200	+
chr1	78412218	78412348	El478	130	+
chr1	78413070	78413316	El479	246	+
chr1	78414190	78414318	El480	128	+
chr1	78414375	78414510	El481	135	+
chr1	78434677	78434825	El482	148	+
chr1	81498985	81499090	El483	105	+
chr1	81696887	81696991	El484	104	+
chr1	81873274	81873407	El485	133	+
chr1	81930118	81930237	El486	119	+
chr1	81964770	81964874	El487	104	+
chr1	81978501	81978610	El488	109	+
chr1	82116627	82116833	El489	206	+
chr1	82270019	82270130	El490	111	+
chr1	82318765	82318870	El491	105	+
chr1	82385647	82385807	El492	160	+
chr1	82433823	82433924	El493	101	+
chr1	82446758	82446877	El494	119	+
chr1	82452578	82452699	El495	121	+
chr1	82458003	82458108	El496	105	+
chr1	82710399	82710522	El497	123	+
chr1	83054508	83054641	El498	133	+
chr1	83252703	83252975	El499	272	+
chr1	83311389	83311582	El500	193	+
chr1	83313191	83313316	El501	125	+
chr1	83345559	83345669	El502	110	+
chr1	83345810	83345979	El503	169	+
chr1	83878593	83878696	El504	103	+
chr1	83878726	83878850	El505	124	+
chr1	83978658	83978790	El506	132	+
chr1	84173604	84173704	El507	100	+
chr1	84173816	84173924	El508	108	+
chr1	84175529	84175636	El509	107	+
chr1	84235728	84235900	El510	172	+
chr1	84235916	84236025	El511	109	+
chr1	84242855	84242977	El512	122	+
chr1	84629949	84630077	El513	128	+
chr1	84767322	84767452	El514	130	+
chr1	86044282	86044456	El515	174	+
chr1	87602179	87602340	El516	161	+
chr1	87602523	87602802	El517	279	+
chr1	87615979	87616138	El518	159	+
chr1	87619404	87619511	El519	107	+
chr1	87620896	87621106	El520	210	+
chr1	87668503	87668608	El521	105	+
chr1	87670070	87670204	El522	134	+
chr1	87670205	87670429	El523	224	+
chr1	87672079	87672357	El524	278	+
chr1	87728972	87729136	El525	164	+
chr1	87742072	87742176	El526	104	+
chr1	87759298	87759601	El527	303	+
chr1	87786866	87787002	El528	136	+
chr1	87795531	87795687	El529	156	+
chr1	87796052	87796314	El530	262	+
chr1	87796763	87796919	El531	156	+
chr1	87798795	87798987	El532	192	+
chr1	87801394	87801554	El533	160	+
chr1	87801569	87801710	El534	141	+
chr1	87802332	87802436	El535	104	+
chr1	87802498	87802603	El536	105	+
chr1	87803791	87803894	El537	103	+
chr1	87804384	87804697	El538	313	+
chr1	87804698	87804828	El539	130	+
chr1	87805768	87805894	El540	126	+
chr1	87806663	87806784	El541	121	+
chr1	87806833	87807117	El542	284	+
chr1	87810764	87810885	El543	121	+
chr1	87812810	87812953	El544	143	+
chr1	87822129	87822678	El545	549	+
chr1	87875263	87875452	El546	189	+
chr1	87891913	87892155	El547	242	+
chr1	87971256	87971367	El548	111	+
chr1	87981853	87981953	El549	100	+
chr1	88016367	88016509	El550	142	+
chr1	88026330	88026434	El551	104	+
chr1	88028933	88029241	El552	308	+
chr1	88029742	88029917	El553	175	+
chr1	88065513	88065641	El554	128	+
chr1	88108647	88108818	El555	171	+
chr1	88150629	88150750	El556	121	+
chr1	88150756	88150936	El557	180	+
chr1	88180785	88180903	El558	118	+
chr1	88207079	88207196	El559	117	+
chr1	88307861	88307977	El560	116	+
chr1	88350723	88350844	El561	121	+
chr1	88370633	88370747	El562	114	+
chr1	88403520	88403649	El563	129	+
chr1	88431183	88431380	El564	197	+
chr1	88440213	88440347	El565	134	+
chr1	88450589	88450760	El566	171	+
chr1	88457029	88457130	El567	101	+
chr1	88523705	88523840	El568	135	+
chr1	88565622	88565764	El569	142	+
chr1	88581022	88581147	El570	125	+
chr1	88584304	88584422	El571	118	+
chr1	88647111	88647229	El572	118	+
chr1	88647230	88647350	El573	120	+
chr1	88647426	88647678	El574	252	+
chr1	88686842	88687173	El575	331	+
chr1	88705150	88705320	El576	170	+
chr1	88705321	88705454	El577	133	+
chr1	88756118	88756239	El578	121	+
chr1	88842203	88842494	El579	291	+
chr1	88876224	88876448	El580	224	+
chr1	88876475	88876601	El581	126	+
chr1	88916600	88916749	El582	149	+
chr1	88927770	88928251	El583	481	+
chr1	88976736	88976887	El584	151	+
chr1	89014055	89014217	El585	162	+
chr1	89270115	89270238	El586	123	+
chr1	89279285	89279386	El587	101	+
chr1	90472781	90472896	El588	115	+
chr1	90472897	90473375	El589	478	+
chr1	90532876	90533053	El590	177	+
chr1	90552720	90552880	El591	160	+
chr1	90567522	90567631	El592	109	+
chr1	90567659	90567802	El593	143	+
chr1	90570751	90570921	El594	170	+
chr1	90571138	90571260	El595	122	+
chr1	90600373	90600592	El596	219	+
chr1	90601176	90601318	El597	142	+
chr1	90601388	90601494	El598	106	+
chr1	90601495	90601599	El599	104	+
chr1	90652482	90652586	El600	104	+
chr1	90761877	90762008	El601	131	+
chr1	90807189	90807331	El602	142	+
chr1	90849729	90849839	El603	110	+
chr1	90852893	90853190	El604	297	+
chr1	91087502	91087620	El605	118	+
chr1	91087649	91087865	El606	216	+
chr1	91088247	91088467	El607	220	+
chr1	91137471	91137628	El608	157	+
chr1	91167070	91167424	El609	354	+
chr1	91167557	91167657	El610	100	+
chr1	91193552	91193785	El611	233	+
chr1	91193786	91194021	El612	235	+
chr1	91194022	91194289	El613	267	+
chr1	91194522	91194640	El614	118	+
chr1	91195504	91195607	El615	103	+
chr1	91195637	91195895	El616	258	+
chr1	91197063	91197199	El617	136	+
chr1	91197288	91197392	El618	104	+
chr1	91197392	91197639	El619	247	+
chr1	91225112	91225226	El620	114	+
chr1	91225262	91225446	El621	184	+
chr1	91297662	91297860	El622	198	+
chr1	91299430	91299539	El623	109	+
chr1	91299612	91299714	El624	102	+
chr1	91299781	91299899	El625	118	+
chr1	91300533	91300689	El626	156	+
chr1	91300739	91300885	El627	146	+
chr1	91306115	91306256	El628	141	+
chr1	91306650	91306766	El629	116	+
chr1	91320122	91320278	El630	156	+
chr1	91381574	91381713	El631	139	+
chr1	91400947	91401146	El632	199	+
chr1	91405315	91405416	El633	101	+
chr1	91411084	91411259	El634	175	+
chr1	91662558	91662673	El635	115	+
chr1	91979477	91979621	El636	144	+
chr1	92634413	92634555	El637	142	+
chr1	92938415	92938527	El638	112	+
chr1	93581038	93581145	El639	107	+
chr1	93594829	93594948	El640	119	+
chr1	93599626	93599734	El641	108	+
chr1	93603200	93603363	El642	163	+
chr1	94001894	94002034	El643	140	+
chr1	94017914	94018030	El644	116	+
chr1	95777506	95777616	El645	110	+
chr1	95777617	95777726	El646	109	+
chr1	95811539	95811657	El647	118	+
chr1	95874473	95874583	El648	110	+
chr1	95977290	95977409	El649	119	+
chr1	96002394	96002505	El650	111	+
chr1	96120530	96120654	El651	124	+
chr1	96137506	96137688	El652	182	+
chr1	96162021	96162149	El653	128	+
chr1	96308681	96308782	El654	101	+
chr1	96389615	96389768	El655	153	+
chr1	96420203	96420340	El656	137	+
chr1	96473907	96474014	El657	107	+
chr1	96474075	96474260	El658	185	+
chr1	96561928	96562170	El659	242	+
chr1	96562238	96562348	El660	110	+
chr1	96564499	96564605	El661	106	+
chr1	96570516	96570655	El662	139	+
chr1	96596108	96596229	El663	121	+
chr1	96629754	96629855	El664	101	+
chr1	96673577	96673678	El665	101	+
chr1	96930037	96930190	El666	153	+
chr1	97062808	97062908	El667	100	+
chr1	97062909	97063060	El668	151	+
chr1	97068484	97068589	El669	105	+
chr1	97250674	97250775	El670	101	+
chr1	97270393	97270509	El671	116	+
chr1	97271429	97271563	El672	134	+
chr1	97271669	97272141	El673	472	+
chr1	97279944	97280154	El674	210	+
chr1	97280186	97280378	El675	192	+
chr1	97610635	97610749	El676	114	+
chr1	97610891	97611215	El677	324	+
chr1	97764375	97764578	El678	203	+
chr1	97916657	97916916	El679	259	+
chr1	97958377	97958479	El680	102	+
chr1	97966439	97966594	El681	155	+
chr1	98002279	98002412	El682	133	+
chr1	98024994	98025142	El683	148	+
chr1	98058916	98059052	El684	136	+
chr1	98208822	98208995	El685	173	+
chr1	98283301	98283474	El686	173	+
chr1	98292503	98292626	El687	123	+
chr1	98302835	98302981	El688	146	+
chr1	98302982	98303112	El689	130	+
chr1	98398923	98399035	El690	112	+
chr1	98511623	98511733	El691	110	+
chr1	98515388	98515526	El692	138	+
chr1	98516647	98516749	El693	102	+
chr1	98525196	98525324	El694	128	+
chr1	98540015	98540144	El695	129	+
chr1	98567550	98567672	El696	122	+
chr1	98570047	98570152	El697	105	+
chr1	98592351	98592496	El698	145	+
chr1	98598837	98598959	El699	122	+
chr1	98605912	98606029	El700	117	+
chr1	98642675	98642783	El701	108	+
chr1	98644785	98644920	El702	135	+
chr1	98765384	98765559	El703	175	+
chr1	98796892	98797040	El704	148	+
chr1	98863937	98864040	El705	103	+
chr1	98870750	98870891	El706	141	+
chr1	98872029	98872185	El707	156	+
chr1	98917899	98918021	El708	122	+
chr1	100733660	100733776	El709	116	+
chr1	101534825	101534928	El710	103	+
chr1	103567451	103567562	El711	111	+
chr1	107646403	107646553	El712	150	+
chr1	107688207	107688335	El713	128	+
chr1	107963679	107963779	El714	100	+
chr1	107963780	107963884	El715	104	+
chr1	110026550	110026676	El716	126	+
chr1	110128834	110128954	El717	120	+
chr1	110553885	110553993	El718	108	+
chr1	110554944	110555093	El719	149	+
chr1	110558002	110558161	El720	159	+
chr1	110754139	110754291	El721	152	+
chr1	110889027	110889131	El722	104	+
chr1	110889231	110889355	El723	124	+
chr1	110889665	110889777	El724	112	+
chr1	110889967	110890067	El725	100	+
chr1	111495163	111495267	El726	104	+
chr1	111717476	111717591	El727	115	+
chr1	112321041	112321177	El728	136	+
chr1	112860018	112860176	El729	158	+
chr1	113213874	113213982	El730	108	+
chr1	114306943	114307070	El731	127	+
chr1	114308324	114308590	El732	266	+
chr1	114340051	114340152	El733	101	+
chr1	114340252	114340368	El734	116	+
chr1	114354833	114354939	El735	106	+
chr1	114483116	114483226	El736	110	+
chr1	114506041	114506149	El737	108	+
chr1	114520268	114520422	El738	154	+
chr1	114939112	114939228	El739	116	+
chr1	114940336	114940582	El740	246	+
chr1	114968221	114968322	El741	101	+
chr1	114973429	114973565	El742	136	+
chr1	115280016	115280240	El743	224	+
chr1	115292592	115292741	El744	149	+
chr1	116383807	116383959	El745	152	+
chr1	117864396	117864504	El746	108	+
chr1	118849700	118849833	El747	133	+
chr1	119370348	119370460	El748	112	+
chr1	119492001	119492102	El749	101	+
chr1	145683568	145683692	El750	124	+
chr1	147013129	147013252	El751	123	+
chr1	147046318	147046430	El752	112	+
chr1	147084718	147084827	El753	109	+
chr1	147084859	147084993	El754	134	+
chr1	149939350	149939459	El755	109	+
chr1	150082336	150082449	El756	113	+
chr1	150299971	150300158	El757	187	+
chr1	150414336	150414460	El758	124	+
chr1	151148501	151148622	El759	121	+
chr1	151667291	151667392	El760	101	+
chr1	151671442	151671550	El761	108	+
chr1	153615699	153615865	El762	166	+
chr1	154223977	154224111	El763	134	+
chr1	154241793	154241897	El764	104	+
chr1	154522497	154522650	El765	153	+
chr1	155238437	155238598	El766	161	+
chr1	155305116	155305340	El767	224	+
chr1	156044034	156044145	El768	111	+
chr1	158069958	158070064	El769	106	+
chr1	160194818	160194951	El770	133	+
chr1	161133662	161133784	El771	122	+
chr1	163337671	163337775	El772	104	+
chr1	163442203	163442567	El773	364	+
chr1	163857461	163857562	El774	101	+
chr1	163857563	163857679	El775	116	+
chr1	163939954	163940067	El776	113	+
chr1	163940068	163940175	El777	107	+
chr1	164023574	164023938	El778	364	+
chr1	164265419	164265532	El779	113	+
chr1	164290039	164290177	El780	138	+
chr1	164306670	164306770	El781	100	+
chr1	164529049	164529298	El782	249	+
chr1	164533489	164533607	El783	118	+
chr1	164593026	164593139	El784	113	+
chr1	164596184	164596286	El785	102	+
chr1	164604639	164604801	El786	162	+
chr1	164620604	164620705	El787	101	+
chr1	164638352	164638577	El788	225	+
chr1	164641683	164641792	El789	109	+
chr1	164659148	164659293	El790	145	+
chr1	164669036	164669310	El791	274	+
chr1	164673367	164673715	El792	348	+
chr1	164681480	164681593	El793	113	+
chr1	164692970	164693109	El794	139	+
chr1	164700913	164701027	El795	114	+
chr1	164705400	164705505	El796	105	+
chr1	164723572	164723678	El797	106	+
chr1	164729973	164730074	El798	101	+
chr1	164815800	164815923	El799	123	+
chr1	164819167	164819279	El800	112	+
chr1	164820961	164821062	El801	101	+
chr1	165249128	165249233	El802	105	+
chr1	165314303	165314424	El803	121	+
chr1	167191551	167191719	El804	168	+
chr1	167385776	167385888	El805	112	+
chr1	168007578	168007732	El806	154	+
chr1	169101625	169101794	El807	169	+
chr1	169901011	169901135	El808	124	+
chr1	170533466	170533583	El809	117	+
chr1	170552359	170552471	El810	112	+
chr1	170561872	170561977	El811	105	+
chr1	170632381	170632541	El812	160	+
chr1	170705227	170705337	El813	110	+
chr1	170862714	170862895	El814	181	+
chr1	170863021	170863156	El815	135	+
chr1	171553581	171553708	El816	127	+
chr1	171558588	171558762	El817	174	+
chr1	171560256	171560373	El818	117	+
chr1	172062795	172062967	El819	172	+
chr1	172107860	172108033	El820	173	+
chr1	172113679	172113783	El821	104	+
chr1	172113891	172114062	El822	171	+
chr1	172579689	172579801	El823	112	+
chr1	173903762	173903907	El824	145	+
chr1	173906095	173906251	El825	156	+
chr1	173907542	173907652	El826	110	+
chr1	177360118	177360220	El827	102	+
chr1	177403059	177403254	El828	195	+
chr1	179077909	179078042	El829	133	+
chr1	180042966	180043099	El830	133	+
chr1	180234234	180234452	El831	218	+
chr1	180323313	180323437	El832	124	+
chr1	180394181	180394286	El833	105	+
chr1	184598034	184598148	El834	114	+
chr1	184659703	184659834	El835	131	+
chr1	184659834	184659935	El836	101	+
chr1	184686010	184686110	El837	100	+
chr1	185274660	185274809	El838	149	+
chr1	185275592	185275709	El839	117	+
chr1	185275710	185275812	El840	102	+
chr1	185275943	185276056	El841	113	+
chr1	186057035	186057153	El842	118	+
chr1	190066788	190066948	El843	160	+
chr1	193155687	193155828	El844	141	+
chr1	197573491	197573610	El845	119	+
chr1	197575439	197575550	El846	111	+
chr1	197899794	197899905	El847	111	+
chr1	197901016	197901163	El848	147	+
chr1	198264529	198264727	El849	198	+
chr1	200045243	200045363	El850	120	+
chr1	200129873	200129975	El851	102	+
chr1	200216499	200216615	El852	116	+
chr1	200284122	200284238	El853	116	+
chr1	200375691	200375809	El854	118	+
chr1	204077958	204078061	El855	103	+
chr1	205064020	205064196	El856	176	+
chr1	206135274	206135380	El857	106	+
chr1	206628217	206628400	El858	183	+
chr1	206637614	206637749	El859	135	+
chr1	207975182	207975287	El860	105	+
chr1	207975774	207975880	El861	106	+
chr1	207997419	207997553	El862	134	+
chr1	208208960	208209098	El863	138	+
chr1	208274413	208274513	El864	100	+
chr1	208506167	208506279	El865	112	+
chr1	208506288	208506492	El866	204	+
chr1	208607945	208608063	El867	118	+
chr1	208624037	208624167	El868	130	+
chr1	208921395	208921579	El869	184	+
chr1	209091537	209091640	El870	103	+
chr1	209276009	209276124	El871	115	+
chr1	210235460	210235562	El872	102	+
chr1	210246369	210246489	El873	120	+
chr1	210273506	210273619	El874	113	+
chr1	210332752	210332868	El875	116	+
chr1	210412774	210412991	El876	217	+
chr1	210465125	210465230	El877	105	+
chr1	211449542	211449705	El878	163	+
chr1	211477373	211477511	El879	138	+
chr1	211485680	211485871	El880	191	+
chr1	211486055	211486312	El881	257	+
chr1	211751742	211751847	El882	105	+
chr1	212521727	212521845	El883	118	+
chr1	213174149	213174281	El884	132	+
chr1	213332815	213332952	El885	137	+
chr1	213398330	213398483	El886	153	+
chr1	213405165	213405268	El887	103	+
chr1	213406633	213406884	El888	251	+
chr1	213415591	213415758	El889	167	+
chr1	213415759	213416009	El890	250	+
chr1	213466470	213466625	El891	155	+
chr1	213486062	213486192	El892	130	+
chr1	213499799	213500101	El893	302	+
chr1	213513756	213514008	El894	252	+
chr1	213555768	213555871	El895	103	+
chr1	213563661	213563788	El896	127	+
chr1	213598601	213598950	El897	349	+
chr1	213681178	213681331	El898	153	+
chr1	213692856	213692969	El899	113	+
chr1	213759540	213759648	El900	108	+
chr1	213759712	213759878	El901	166	+
chr1	213824073	213824205	El902	132	+
chr1	213956544	213956708	El903	164	+
chr1	213956858	213956992	El904	134	+
chr1	213966925	213967158	El905	233	+
chr1	213969710	213969811	El906	101	+
chr1	214003183	214003302	El907	119	+
chr1	214003319	214003602	El908	283	+
chr1	214017752	214017869	El909	117	+
chr1	214065638	214065833	El910	195	+
chr1	214065834	214065944	El911	110	+
chr1	214102956	214103058	El912	102	+
chr1	214106617	214106773	El913	156	+
chr1	214106789	214106934	El914	145	+
chr1	214123926	214124052	El915	126	+
chr1	214141775	214141919	El916	144	+
chr1	214151925	214152071	El917	146	+
chr1	214169600	214169869	El918	269	+
chr1	214169870	214169979	El919	109	+
chr1	214170199	214170354	El920	155	+
chr1	214175941	214176167	El921	226	+
chr1	214177625	214177753	El922	128	+
chr1	214179070	214179253	El923	183	+
chr1	214183186	214183402	El924	216	+
chr1	214183465	214183633	El925	168	+
chr1	214190520	214190636	El926	116	+
chr1	214192985	214193103	El927	118	+
chr1	214203395	214203506	El928	111	+
chr1	214209033	214209146	El929	113	+
chr1	214212032	214212204	El930	172	+
chr1	214214138	214214268	El931	130	+
chr1	214240426	214240555	El932	129	+
chr1	214279731	214279838	El933	107	+
chr1	214309919	214310039	El934	120	+
chr1	214359475	214359919	El935	444	+
chr1	214528205	214528306	El936	101	+
chr1	215888994	215889139	El937	145	+
chr1	215889164	215889295	El938	131	+
chr1	215889379	215889482	El939	103	+
chr1	215889545	215889684	El940	139	+
chr1	215889685	215889786	El941	101	+
chr1	215891769	215891869	El942	100	+
chr1	215912434	215912641	El943	207	+
chr1	215923206	215923326	El944	120	+
chr1	215938531	215938683	El945	152	+
chr1	215965806	215965988	El946	182	+
chr1	215967502	215967634	El947	132	+
chr1	216017770	216017877	El948	107	+
chr1	216018262	216018380	El949	118	+
chr1	216063246	216063356	El950	110	+
chr1	216064938	216065057	El951	119	+
chr1	216074225	216074348	El952	123	+
chr1	216103965	216104114	El953	149	+
chr1	216105653	216105763	El954	110	+
chr1	216136893	216137228	El955	335	+
chr1	216171340	216171500	El956	160	+
chr1	216214445	216214589	El957	144	+
chr1	216221507	216221665	El958	158	+
chr1	216221666	216221784	El959	118	+
chr1	216243714	216243846	El960	132	+
chr1	216264067	216264259	El961	192	+
chr1	216294806	216295069	El962	263	+
chr1	216343849	216343958	El963	109	+
chr1	216356875	216357015	El964	140	+
chr1	216357069	216357231	El965	162	+
chr1	216411805	216411906	El966	101	+
chr1	216421930	216422103	El967	173	+
chr1	216422216	216422355	El968	139	+
chr1	216540506	216540704	El969	198	+
chr1	216591820	216591921	El970	101	+
chr1	216676627	216676756	El971	129	+
chr1	216676912	216677014	El972	102	+
chr1	216677698	216677831	El973	133	+
chr1	216678022	216678157	El974	135	+
chr1	216678345	216678464	El975	119	+
chr1	216679334	216679474	El976	140	+
chr1	216691417	216691594	El977	177	+
chr1	216694962	216695087	El978	125	+
chr1	216705552	216705716	El979	164	+
chr1	216720948	216721053	El980	105	+
chr1	216723445	216723822	El981	377	+
chr1	216729028	216729185	El982	157	+
chr1	216734088	216734236	El983	148	+
chr1	216740090	216740252	El984	162	+
chr1	216772885	216773119	El985	234	+
chr1	216779496	216779664	El986	168	+
chr1	216781473	216781600	El987	127	+
chr1	216787517	216787685	El988	168	+
chr1	216787810	216787918	El989	108	+
chr1	216806487	216806615	El990	128	+
chr1	216825582	216825688	El991	106	+
chr1	216854126	216854250	El992	124	+
chr1	216856340	216856441	El993	101	+
chr1	216896283	216896411	El994	128	+
chr1	216979561	216979693	El995	132	+
chr1	216990765	216990873	El996	108	+
chr1	216990944	216991145	El997	201	+
chr1	217030512	217030621	El998	109	+
chr1	217096392	217096516	El999	124	+
chr1	217170370	217170478	El1000	108	+
chr1	217194081	217194182	El1001	101	+
chr1	217218240	217218353	El1002	113	+
chr1	217218354	217218455	El1003	101	+
chr1	217251255	217251355	El1004	100	+
chr1	217489779	217489884	El1005	105	+
chr1	217565775	217565880	El1006	105	+
chr1	217576467	217576628	El1007	161	+
chr1	217608768	217608870	El1008	102	+
chr1	217622940	217623059	El1009	119	+
chr1	217712909	217713098	El1010	189	+
chr1	217737586	217737699	El1011	113	+
chr1	217750069	217750216	El1012	147	+
chr1	217766567	217766819	El1013	252	+
chr1	217766820	217766932	El1014	112	+
chr1	217766933	217767050	El1015	117	+
chr1	217783446	217783561	El1016	115	+
chr1	217852002	217852141	El1017	139	+
chr1	217913847	217914009	El1018	162	+
chr1	217964603	217964732	El1019	129	+
chr1	218012619	218012762	El1020	143	+
chr1	218073257	218073362	El1021	105	+
chr1	218102809	218102945	El1022	136	+
chr1	218103114	218103219	El1023	105	+
chr1	218113683	218113790	El1024	107	+
chr1	218207765	218207977	El1025	212	+
chr1	218208029	218208133	El1026	104	+
chr1	218223056	218223321	El1027	265	+
chr1	218223322	218223483	El1028	161	+
chr1	218238071	218238223	El1029	152	+
chr1	218238224	218238339	El1030	115	+
chr1	218252395	218252515	El1031	120	+
chr1	218281441	218281640	El1032	199	+
chr1	218301483	218301626	El1033	143	+
chr1	218339300	218339407	El1034	107	+
chr1	218414753	218414895	El1035	142	+
chr1	218428627	218428734	El1036	107	+
chr1	218428735	218428845	El1037	110	+
chr1	218646991	218647132	El1038	141	+
chr1	218654128	218654284	El1039	156	+
chr1	219472120	219472315	El1040	195	+
chr1	219472352	219472460	El1041	108	+
chr1	219729141	219729287	El1042	146	+
chr1	219974854	219974979	El1043	125	+
chr1	220992417	220992525	El1044	108	+
chr1	221050114	221050238	El1045	124	+
chr1	221274390	221274521	El1046	131	+
chr1	221413024	221413135	El1047	111	+
chr1	224576794	224577127	El1048	333	+
chr1	224577308	224577438	El1049	130	+
chr1	224619357	224619491	El1050	134	+
chr1	227257470	227257573	El1051	103	+
chr1	227300387	227300578	El1052	191	+
chr1	231506315	231506447	El1053	132	+
chr1	231699191	231699340	El1054	149	+
chr1	234444824	234444967	El1055	143	+
chr1	234742949	234743050	El1056	101	+
chr1	234748501	234748624	El1057	123	+
chr1	235330346	235330510	El1058	164	+
chr1	235377057	235377223	El1059	166	+
chr1	235667465	235667566	El1060	101	+
chr1	237819129	237819260	El1061	131	+
chr1	237819261	237819372	El1062	111	+
chr1	237918635	237918758	El1063	123	+
chr1	240963916	240964057	El1064	141	+
chr1	242451745	242451888	El1065	143	+
chr1	243319669	243319797	El1066	128	+
chr1	243388470	243388588	El1067	118	+
chr1	243556171	243556411	El1068	240	+
chr1	243556412	243556593	El1069	181	+
chr1	243557516	243557621	El1070	105	+
chr1	243560121	243560469	El1071	348	+
chr1	243560470	243560598	El1072	128	+
chr1	243579176	243579481	El1073	305	+
chr1	243579547	243579748	El1074	201	+
chr1	243585562	243585666	El1075	104	+
chr1	243624334	243624474	El1076	140	+
chr1	243624495	243624613	El1077	118	+
chr1	243657462	243657671	El1078	209	+
chr1	243721944	243722061	El1079	117	+
chr1	243722078	243722181	El1080	103	+
chr1	243736377	243736486	El1081	109	+
chr1	243876718	243876877	El1082	159	+
chr1	243877060	243877257	El1083	197	+
chr1	243877260	243877497	El1084	237	+
chr1	243896065	243896165	El1085	100	+
chr1	244026508	244026635	El1086	127	+
chr1	244214385	244214617	El1087	232	+
chr1	244215357	244215534	El1088	177	+
chr1	244217211	244217321	El1089	110	+
chr1	244217325	244217438	El1090	113	+
chr1	244219102	244219227	El1091	125	+
chr1	244220239	244220359	El1092	120	+
chr1	244229517	244229655	El1093	138	+
chr1	244269586	244269695	El1094	109	+
chr1	244285117	244285276	El1095	159	+
chr1	244334937	244335072	El1096	135	+
chr1	244852576	244852683	El1097	107	+
chr1	245016685	245016924	El1098	239	+
chr1	245016925	245017038	El1099	113	+
chr1	245017468	245017568	El1100	100	+
chr1	245017602	245017822	El1101	220	+
chr1	245026905	245027036	El1102	131	+
chr1	247015197	247015298	El1103	101	+
chr10	267124	267249	El1104	125	+
chr10	298461	298572	El1105	111	+
chr10	299388	299500	El1106	112	+
chr10	2692686	2692791	El1107	105	+
chr10	3818732	3818872	El1108	140	+
chr10	7325876	7326002	El1109	126	+
chr10	8013587	8013762	El1110	175	+
chr10	8082649	8082847	El1111	198	+
chr10	8082848	8083015	El1112	167	+
chr10	8544520	8544664	El1113	144	+
chr10	8596485	8596586	El1114	101	+
chr10	8644958	8645070	El1115	112	+
chr10	9242177	9242389	El1116	212	+
chr10	9339618	9339765	El1117	147	+
chr10	10406902	10407068	El1118	166	+
chr10	10751116	10751252	El1119	136	+
chr10	10770875	10770979	El1120	104	+
chr10	10770980	10771095	El1121	115	+
chr10	11259321	11259439	El1122	118	+
chr10	11372529	11372669	El1123	140	+
chr10	11372724	11372849	El1124	125	+
chr10	11372849	11372979	El1125	130	+
chr10	11373420	11373573	El1126	153	+
chr10	11376082	11376185	El1127	103	+
chr10	11378401	11378515	El1128	114	+
chr10	11397632	11397737	El1129	105	+
chr10	12021037	12021186	El1130	149	+
chr10	13360856	13360968	El1131	112	+
chr10	13522888	13523007	El1132	119	+
chr10	13685703	13685810	El1133	107	+
chr10	14923560	14923661	El1134	101	+
chr10	15880195	15880358	El1135	163	+
chr10	15889850	15889959	El1136	109	+
chr10	15976577	15976682	El1137	105	+
chr10	16304184	16304288	El1138	104	+
chr10	17498941	17499051	El1139	110	+
chr10	21798118	21798302	El1140	184	+
chr10	21802364	21802503	El1141	139	+
chr10	21803620	21803728	El1142	108	+
chr10	21807149	21807441	El1143	292	+
chr10	21810184	21810324	El1144	140	+
chr10	21906034	21906157	El1145	123	+
chr10	22032261	22032364	El1146	103	+
chr10	22210895	22211036	El1147	141	+
chr10	22619046	22619215	El1148	169	+
chr10	22627455	22627555	El1149	100	+
chr10	23486806	23486946	El1150	140	+
chr10	23487202	23487577	El1151	375	+
chr10	23487578	23487703	El1152	125	+
chr10	23491034	23491177	El1153	143	+
chr10	23491870	23492066	El1154	196	+
chr10	23495506	23495622	El1155	116	+
chr10	23829706	23829820	El1156	114	+
chr10	25764861	25764963	El1157	102	+
chr10	27044569	27044674	El1158	105	+
chr10	27961831	27961939	El1159	108	+
chr10	28884720	28884837	El1160	117	+
chr10	28884838	28884950	El1161	112	+
chr10	31817531	31817703	El1162	172	+
chr10	32142979	32143093	El1163	114	+
chr10	32556827	32557009	El1164	182	+
chr10	32557502	32557634	El1165	132	+
chr10	32561968	32562095	El1166	127	+
chr10	32562893	32563007	El1167	114	+
chr10	32635787	32635931	El1168	144	+
chr10	32636042	32636149	El1169	107	+
chr10	33466770	33466881	El1170	111	+
chr10	33620925	33621071	El1171	146	+
chr10	34038443	34038564	El1172	121	+
chr10	34526067	34526187	El1173	120	+
chr10	34565236	34565349	El1174	113	+
chr10	34796584	34796705	El1175	121	+
chr10	36238603	36238761	El1176	158	+
chr10	36602086	36602227	El1177	141	+
chr10	38598952	38599062	El1178	110	+
chr10	49632064	49632225	El1179	161	+
chr10	49632510	49632650	El1180	140	+
chr10	50044183	50044311	El1181	128	+
chr10	50210343	50210456	El1182	113	+
chr10	50413682	50413804	El1183	122	+
chr10	50413979	50414087	El1184	108	+
chr10	50414121	50414237	El1185	116	+
chr10	50436504	50436604	El1186	100	+
chr10	50572279	50572456	El1187	177	+
chr10	50596634	50596735	El1188	101	+
chr10	50596736	50596845	El1189	109	+
chr10	50597889	50598052	El1190	163	+
chr10	50604718	50604826	El1191	108	+
chr10	50604857	50604962	El1192	105	+
chr10	50604963	50605069	El1193	106	+
chr10	50606885	50607104	El1194	219	+
chr10	50708454	50708672	El1195	218	+
chr10	52066454	52066566	El1196	112	+
chr10	52619662	52619781	El1197	119	+
chr10	60128886	60128994	El1198	108	+
chr10	60556081	60556186	El1199	105	+
chr10	60936604	60936714	El1200	110	+
chr10	61829702	61829820	El1201	118	+
chr10	61836222	61836340	El1202	118	+
chr10	61866604	61866714	El1203	110	+
chr10	62737804	62737910	El1204	106	+
chr10	63081181	63081296	El1205	115	+
chr10	63392718	63392818	El1206	100	+
chr10	63526410	63526510	El1207	100	+
chr10	63596123	63596351	El1208	228	+
chr10	63596462	63596612	El1209	150	+
chr10	63652011	63652239	El1210	228	+
chr10	63658161	63658264	El1211	103	+
chr10	63658309	63658431	El1212	122	+
chr10	63659832	63659984	El1213	152	+
chr10	63660156	63660261	El1214	105	+
chr10	63660446	63660574	El1215	128	+
chr10	63660816	63660931	El1216	115	+
chr10	63661393	63661510	El1217	117	+
chr10	63661908	63662165	El1218	257	+
chr10	63662289	63662410	El1219	121	+
chr10	63662669	63662785	El1220	116	+
chr10	63664399	63664566	El1221	167	+
chr10	63664574	63664690	El1222	116	+
chr10	63670946	63671088	El1223	142	+
chr10	63671212	63671347	El1224	135	+
chr10	63702795	63702902	El1225	107	+
chr10	63704329	63704459	El1226	130	+
chr10	63734362	63734516	El1227	154	+
chr10	63734517	63734681	El1228	164	+
chr10	63734714	63734916	El1229	202	+
chr10	63753803	63753928	El1230	125	+
chr10	63778927	63779082	El1231	155	+
chr10	63780315	63780500	El1232	185	+
chr10	63818955	63819099	El1233	144	+
chr10	63819305	63819440	El1234	135	+
chr10	63856323	63856469	El1235	146	+
chr10	63856542	63856714	El1236	172	+
chr10	64531734	64531884	El1237	150	+
chr10	64759962	64760069	El1238	107	+
chr10	64927070	64927263	El1239	193	+
chr10	64975352	64975467	El1240	115	+
chr10	66590697	66590816	El1241	119	+
chr10	68685649	68685800	El1242	151	+
chr10	68686141	68686255	El1243	114	+
chr10	68686764	68686916	El1244	152	+
chr10	69665873	69666050	El1245	177	+
chr10	69826902	69827002	El1246	100	+
chr10	69869180	69869292	El1247	112	+
chr10	70097508	70097819	El1248	311	+
chr10	70098359	70098489	El1249	130	+
chr10	70138475	70138612	El1250	137	+
chr10	70359862	70359971	El1251	109	+
chr10	70360256	70360507	El1252	251	+
chr10	70411590	70411700	El1253	110	+
chr10	70516427	70516535	El1254	108	+
chr10	70516775	70516991	El1255	216	+
chr10	70695747	70695848	El1256	101	+
chr10	71336835	71336946	El1257	111	+
chr10	73274514	73274694	El1258	180	+
chr10	73310750	73310858	El1259	108	+
chr10	74804722	74804847	El1260	125	+
chr10	75196534	75196664	El1261	130	+
chr10	75199626	75199743	El1262	117	+
chr10	75208398	75208502	El1263	104	+
chr10	75230437	75230542	El1264	105	+
chr10	75230813	75230918	El1265	105	+
chr10	75238290	75238405	El1266	115	+
chr10	75255546	75255668	El1267	122	+
chr10	75556708	75556808	El1268	100	+
chr10	75560760	75560874	El1269	114	+
chr10	75585021	75585137	El1270	116	+
chr10	75599279	75599391	El1271	112	+
chr10	75627191	75627293	El1272	102	+
chr10	76178156	76178616	El1273	460	+
chr10	76349049	76349408	El1274	359	+
chr10	76362438	76362564	El1275	126	+
chr10	76443582	76443750	El1276	168	+
chr10	76585254	76585368	El1277	114	+
chr10	76586323	76586433	El1278	110	+
chr10	76661291	76661424	El1279	133	+
chr10	76722949	76723090	El1280	141	+
chr10	76732218	76732419	El1281	201	+
chr10	76735149	76735252	El1282	103	+
chr10	76735253	76735459	El1283	206	+
chr10	76735997	76736135	El1284	138	+
chr10	76744912	76745015	El1285	103	+
chr10	76791517	76791637	El1286	120	+
chr10	76791639	76791766	El1287	127	+
chr10	76998868	76999054	El1288	186	+
chr10	77022135	77022290	El1289	155	+
chr10	77055319	77055450	El1290	131	+
chr10	77122288	77122438	El1291	150	+
chr10	77139003	77139302	El1292	299	+
chr10	77164900	77165194	El1293	294	+
chr10	77168107	77168305	El1294	198	+
chr10	77210389	77210501	El1295	112	+
chr10	77210617	77210741	El1296	124	+
chr10	77210742	77210876	El1297	134	+
chr10	77210877	77210992	El1298	115	+
chr10	77211193	77211323	El1299	130	+
chr10	77221888	77222059	El1300	171	+
chr10	77222147	77222272	El1301	125	+
chr10	77252594	77252729	El1302	135	+
chr10	77268293	77268459	El1303	166	+
chr10	77301335	77301466	El1304	131	+
chr10	77352980	77353091	El1305	111	+
chr10	77353092	77353253	El1306	161	+
chr10	77357484	77357657	El1307	173	+
chr10	77358956	77359104	El1308	148	+
chr10	77373711	77373829	El1309	118	+
chr10	77382487	77382658	El1310	171	+
chr10	77382688	77382813	El1311	125	+
chr10	77383745	77383852	El1312	107	+
chr10	77389383	77389554	El1313	171	+
chr10	77389555	77389655	El1314	100	+
chr10	77398453	77398579	El1315	126	+
chr10	77398620	77398767	El1316	147	+
chr10	77399497	77399642	El1317	145	+
chr10	77399723	77399832	El1318	109	+
chr10	77406289	77406429	El1319	140	+
chr10	77452996	77453174	El1320	178	+
chr10	77453195	77453300	El1321	105	+
chr10	77453303	77453638	El1322	335	+
chr10	77463489	77463708	El1323	219	+
chr10	77467797	77467951	El1324	154	+
chr10	77468058	77468272	El1325	214	+
chr10	77469896	77470163	El1326	267	+
chr10	77470179	77470325	El1327	146	+
chr10	77481435	77481596	El1328	161	+
chr10	77483871	77484035	El1329	164	+
chr10	77490690	77490796	El1330	106	+
chr10	77495942	77496199	El1331	257	+
chr10	77496253	77496377	El1332	124	+
chr10	77499306	77499419	El1333	113	+
chr10	77499420	77499559	El1334	139	+
chr10	77524357	77524543	El1335	186	+
chr10	77563898	77564013	El1336	115	+
chr10	77587540	77587656	El1337	116	+
chr10	77604120	77604276	El1338	156	+
chr10	77611463	77611589	El1339	126	+
chr10	77622788	77623002	El1340	214	+
chr10	77640057	77640163	El1341	106	+
chr10	77664428	77664549	El1342	121	+
chr10	77664602	77664743	El1343	141	+
chr10	77666363	77666470	El1344	107	+
chr10	77666901	77667270	El1345	369	+
chr10	77683706	77683815	El1346	109	+
chr10	77683816	77684104	El1347	288	+
chr10	77684105	77684278	El1348	173	+
chr10	77695111	77695324	El1349	213	+
chr10	77697510	77697819	El1350	309	+
chr10	77698398	77698559	El1351	161	+
chr10	77708601	77708706	El1352	105	+
chr10	77711996	77712209	El1353	213	+
chr10	77717331	77717448	El1354	117	+
chr10	77726991	77727525	El1355	534	+
chr10	77754586	77754692	El1356	106	+
chr10	77759499	77759615	El1357	116	+
chr10	77759683	77759795	El1358	112	+
chr10	77795361	77795461	El1359	100	+
chr10	77795617	77795750	El1360	133	+
chr10	77796109	77796214	El1361	105	+
chr10	77831482	77831766	El1362	284	+
chr10	77873814	77874094	El1363	280	+
chr10	77990538	77990888	El1364	350	+
chr10	77991066	77991185	El1365	119	+
chr10	78041797	78042185	El1366	388	+
chr10	78042187	78042549	El1367	362	+
chr10	78051127	78051234	El1368	107	+
chr10	78121468	78121579	El1369	111	+
chr10	78189074	78189193	El1370	119	+
chr10	78198375	78198497	El1371	122	+
chr10	78227687	78227827	El1372	140	+
chr10	78283697	78283896	El1373	199	+
chr10	78301956	78302077	El1374	121	+
chr10	78302080	78302201	El1375	121	+
chr10	78302307	78302465	El1376	158	+
chr10	78318908	78319022	El1377	114	+
chr10	78496944	78497103	El1378	159	+
chr10	78499566	78499718	El1379	152	+
chr10	78637469	78637664	El1380	195	+
chr10	78639121	78639290	El1381	169	+
chr10	78644688	78644811	El1382	123	+
chr10	78646083	78646190	El1383	107	+
chr10	78662973	78663087	El1384	114	+
chr10	78681176	78681391	El1385	215	+
chr10	78688326	78688435	El1386	109	+
chr10	78704553	78704690	El1387	137	+
chr10	78714174	78714275	El1388	101	+
chr10	78727819	78727923	El1389	104	+
chr10	78728136	78728273	El1390	137	+
chr10	78729468	78729579	El1391	111	+
chr10	78778765	78778867	El1392	102	+
chr10	78796541	78796679	El1393	138	+
chr10	79838598	79838720	El1394	122	+
chr10	79847091	79847276	El1395	185	+
chr10	80037419	80037543	El1396	124	+
chr10	80044304	80044451	El1397	147	+
chr10	80116577	80116747	El1398	170	+
chr10	80117125	80117421	El1399	296	+
chr10	80117445	80117570	El1400	125	+
chr10	80140443	80140562	El1401	119	+
chr10	80507624	80507785	El1402	161	+
chr10	80507797	80507897	El1403	100	+
chr10	80574084	80574190	El1404	106	+
chr10	80655785	80655909	El1405	124	+
chr10	80755974	80756082	El1406	108	+
chr10	80756097	80756236	El1407	139	+
chr10	80790676	80790805	El1408	129	+
chr10	80828637	80828781	El1409	144	+
chr10	80857345	80857482	El1410	137	+
chr10	80904380	80904553	El1411	173	+
chr10	81076091	81076246	El1412	155	+
chr10	87425497	87425601	El1413	104	+
chr10	88194993	88195094	El1414	101	+
chr10	89685202	89685327	El1415	125	+
chr10	89692808	89692920	El1416	112	+
chr10	89711868	89712005	El1417	137	+
chr10	89727423	89727548	El1418	125	+
chr10	89728084	89728185	El1419	101	+
chr10	93031348	93031481	El1420	133	+
chr10	93807114	93807214	El1421	100	+
chr10	93808467	93808642	El1422	175	+
chr10	93808707	93808974	El1423	267	+
chr10	93809517	93809637	El1424	120	+
chr10	93809716	93809825	El1425	109	+
chr10	93952212	93952312	El1426	100	+
chr10	94238386	94238616	El1427	230	+
chr10	94239061	94239189	El1428	128	+
chr10	94450599	94450785	El1429	186	+
chr10	94457512	94457618	El1430	106	+
chr10	94570879	94570986	El1431	107	+
chr10	94653133	94653234	El1432	101	+
chr10	94654318	94654495	El1433	177	+
chr10	94694079	94694193	El1434	114	+
chr10	94753822	94753960	El1435	138	+
chr10	97131733	97131870	El1436	137	+
chr10	97135702	97135829	El1437	127	+
chr10	98200562	98200689	El1438	127	+
chr10	98281633	98281748	El1439	115	+
chr10	98708781	98708955	El1440	174	+
chr10	98708956	98709066	El1441	110	+
chr10	98714626	98714833	El1442	207	+
chr10	98715448	98715582	El1443	134	+
chr10	98718120	98718223	El1444	103	+
chr10	99846855	99847024	El1445	169	+
chr10	100994979	100995100	El1446	121	+
chr10	100995274	100995396	El1447	122	+
chr10	101296786	101296892	El1448	106	+
chr10	102331251	102331365	El1449	114	+
chr10	102372584	102372787	El1450	203	+
chr10	102372787	102372928	El1451	141	+
chr10	102373616	102374060	El1452	444	+
chr10	102375078	102375333	El1453	255	+
chr10	102381354	102381459	El1454	105	+
chr10	102382568	102382713	El1455	145	+
chr10	102385066	102385252	El1456	186	+
chr10	102405637	102405779	El1457	142	+
chr10	102409502	102409647	El1458	145	+
chr10	102414206	102414400	El1459	194	+
chr10	102416279	102416408	El1460	129	+
chr10	102419224	102419583	El1461	359	+
chr10	102428035	102428139	El1462	104	+
chr10	102428147	102428301	El1463	154	+
chr10	102443870	102443993	El1464	123	+
chr10	102444976	102445204	El1465	228	+
chr10	102447425	102447564	El1466	139	+
chr10	102473500	102473624	El1467	124	+
chr10	102483843	102483943	El1468	100	+
chr10	102491711	102491831	El1469	120	+
chr10	102496552	102496710	El1470	158	+
chr10	102502278	102502408	El1471	130	+
chr10	102511781	102511897	El1472	116	+
chr10	102527370	102527514	El1473	144	+
chr10	102533297	102533431	El1474	134	+
chr10	102533516	102533642	El1475	126	+
chr10	102547117	102547325	El1476	208	+
chr10	102547719	102547942	El1477	223	+
chr10	102552617	102552782	El1478	165	+
chr10	102563689	102563894	El1479	205	+
chr10	102567871	102568064	El1480	193	+
chr10	102570638	102570836	El1481	198	+
chr10	102584385	102584509	El1482	124	+
chr10	102585784	102585913	El1483	129	+
chr10	102596133	102596257	El1484	124	+
chr10	102618949	102619081	El1485	132	+
chr10	102624383	102624565	El1486	182	+
chr10	102626578	102626707	El1487	129	+
chr10	102628255	102628369	El1488	114	+
chr10	102630165	102630270	El1489	105	+
chr10	102641906	102642116	El1490	210	+
chr10	102642546	102642722	El1491	176	+
chr10	102672837	102672964	El1492	127	+
chr10	102809913	102810016	El1493	103	+
chr10	102977046	102977159	El1494	113	+
chr10	102978123	102978245	El1495	122	+
chr10	102978873	102979052	El1496	179	+
chr10	102979178	102979470	El1497	292	+
chr10	102982346	102982531	El1498	185	+
chr10	102984011	102984120	El1499	109	+
chr10	103002080	103002251	El1500	171	+
chr10	103022383	103022524	El1501	141	+
chr10	103052423	103052751	El1502	328	+
chr10	103070499	103070615	El1503	116	+
chr10	103070616	103070716	El1504	100	+
chr10	103082511	103082792	El1505	281	+
chr10	103139446	103139573	El1506	127	+
chr10	103190068	103190238	El1507	170	+
chr10	103198877	103199058	El1508	181	+
chr10	103199092	103199222	El1509	130	+
chr10	103199251	103199358	El1510	107	+
chr10	103204270	103204415	El1511	145	+
chr10	103205605	103205745	El1512	140	+
chr10	103205746	103205859	El1513	113	+
chr10	103211432	103211594	El1514	162	+
chr10	103211595	103211827	El1515	232	+
chr10	103211828	103211937	El1516	109	+
chr10	103212097	103212237	El1517	140	+
chr10	103221687	103221828	El1518	141	+
chr10	103223941	103224073	El1519	132	+
chr10	103226101	103226240	El1520	139	+
chr10	103226280	103226389	El1521	109	+
chr10	103228573	103228723	El1522	150	+
chr10	103243979	103244122	El1523	143	+
chr10	103245688	103245810	El1524	122	+
chr10	103245811	103246088	El1525	277	+
chr10	103247247	103247406	El1526	159	+
chr10	103267039	103267298	El1527	259	+
chr10	103285416	103285531	El1528	115	+
chr10	103323252	103323357	El1529	105	+
chr10	103324650	103324795	El1530	145	+
chr10	103334047	103334150	El1531	103	+
chr10	103377454	103377575	El1532	121	+
chr10	103389758	103389898	El1533	140	+
chr10	103389997	103390112	El1534	115	+
chr10	103467902	103468046	El1535	144	+
chr10	103468055	103468157	El1536	102	+
chr10	103509265	103509374	El1537	109	+
chr10	103527417	103527552	El1538	135	+
chr10	103553040	103553183	El1539	143	+
chr10	103553529	103553638	El1540	109	+
chr10	103557711	103557812	El1541	101	+
chr10	103867982	103868117	El1542	135	+
chr10	103877330	103877443	El1543	113	+
chr10	104024463	104024572	El1544	109	+
chr10	104040552	104040700	El1545	148	+
chr10	104046331	104046433	El1546	102	+
chr10	104070523	104070633	El1547	110	+
chr10	104112205	104112323	El1548	118	+
chr10	104404611	104404799	El1549	188	+
chr10	104804736	104804905	El1550	169	+
chr10	104814412	104814516	El1551	104	+
chr10	104816531	104816636	El1552	105	+
chr10	104860475	104860580	El1553	105	+
chr10	105106988	105107094	El1554	106	+
chr10	105137969	105138126	El1555	157	+
chr10	105138127	105138316	El1556	189	+
chr10	105420742	105420852	El1557	110	+
chr10	107505756	107505857	El1558	101	+
chr10	108337226	108337354	El1559	128	+
chr10	108699308	108699424	El1560	116	+
chr10	111965206	111965322	El1561	116	+
chr10	111967722	111967848	El1562	126	+
chr10	112053812	112053928	El1563	116	+
chr10	112060436	112060543	El1564	107	+
chr10	112724179	112724298	El1565	119	+
chr10	114250388	114250598	El1566	210	+
chr10	114282578	114282689	El1567	111	+
chr10	114283482	114283605	El1568	123	+
chr10	114287020	114287200	El1569	180	+
chr10	114290614	114290753	El1570	139	+
chr10	114291322	114291430	El1571	108	+
chr10	114293001	114293221	El1572	220	+
chr10	114297987	114298358	El1573	371	+
chr10	114322545	114322687	El1574	142	+
chr10	114322816	114322957	El1575	141	+
chr10	114404062	114404378	El1576	316	+
chr10	114404379	114404489	El1577	110	+
chr10	114571725	114571829	El1578	104	+
chr10	114577846	114577994	El1579	148	+
chr10	114578226	114578339	El1580	113	+
chr10	114615113	114615242	El1581	129	+
chr10	114647135	114647263	El1582	128	+
chr10	114708131	114708250	El1583	119	+
chr10	114714876	114715015	El1584	139	+
chr10	114724180	114724331	El1585	151	+
chr10	114746249	114746364	El1586	115	+
chr10	114749384	114749485	El1587	101	+
chr10	114767193	114767322	El1588	129	+
chr10	114849159	114849271	El1589	112	+
chr10	114878532	114878645	El1590	113	+
chr10	114878646	114878761	El1591	115	+
chr10	114878762	114878895	El1592	133	+
chr10	114879489	114879607	El1593	118	+
chr10	114879688	114879865	El1594	177	+
chr10	114881042	114881168	El1595	126	+
chr10	114882866	114883003	El1596	137	+
chr10	114885262	114885446	El1597	184	+
chr10	114885447	114885783	El1598	336	+
chr10	114905140	114905245	El1599	105	+
chr10	114905246	114905361	El1600	115	+
chr10	114905362	114905510	El1601	148	+
chr10	114905549	114905695	El1602	146	+
chr10	114907878	114908034	El1603	156	+
chr10	114918391	114918508	El1604	117	+
chr10	114919644	114919761	El1605	117	+
chr10	114926848	114926952	El1606	104	+
chr10	115004187	115004339	El1607	152	+
chr10	115005166	115005268	El1608	102	+
chr10	115110392	115110498	El1609	106	+
chr10	115110755	115110864	El1610	109	+
chr10	115353901	115354033	El1611	132	+
chr10	117001353	117001531	El1612	178	+
chr10	117408858	117408982	El1613	124	+
chr10	117565752	117565858	El1614	106	+
chr10	117713042	117713171	El1615	129	+
chr10	118720922	118721091	El1616	169	+
chr10	118721132	118721390	El1617	258	+
chr10	118721582	118721770	El1618	188	+
chr10	118760834	118760972	El1619	138	+
chr10	118854408	118854558	El1620	150	+
chr10	118854651	118854808	El1621	157	+
chr10	118897987	118898187	El1622	200	+
chr10	118898812	118898933	El1623	121	+
chr10	119302109	119302330	El1624	221	+
chr10	119308882	119309067	El1625	185	+
chr10	119309676	119309876	El1626	200	+
chr10	119309877	119310017	El1627	140	+
chr10	119310734	119310879	El1628	145	+
chr10	119310920	119311107	El1629	187	+
chr10	119314107	119314263	El1630	156	+
chr10	119314264	119314370	El1631	106	+
chr10	119478947	119479056	El1632	109	+
chr10	119479057	119479263	El1633	206	+
chr10	119481441	119481554	El1634	113	+
chr10	119491009	119491121	El1635	112	+
chr10	119492389	119492578	El1636	189	+
chr10	119502989	119503111	El1637	122	+
chr10	119549801	119549902	El1638	101	+
chr10	119590139	119590266	El1639	127	+
chr10	119630558	119630689	El1640	131	+
chr10	119687931	119688076	El1641	145	+
chr10	119721195	119721303	El1642	108	+
chr10	119726739	119726851	El1643	112	+
chr10	119789925	119790137	El1644	212	+
chr10	119907820	119907955	El1645	135	+
chr10	119967973	119968076	El1646	103	+
chr10	120015352	120015470	El1647	118	+
chr10	120017855	120017968	El1648	113	+
chr10	120018088	120018206	El1649	118	+
chr10	120074297	120074397	El1650	100	+
chr10	120074401	120074506	El1651	105	+
chr10	120075014	120075168	El1652	154	+
chr10	120075169	120075293	El1653	124	+
chr10	120076597	120076863	El1654	266	+
chr10	120117481	120117687	El1655	206	+
chr10	120117695	120117833	El1656	138	+
chr10	120118025	120118236	El1657	211	+
chr10	120163421	120163521	El1658	100	+
chr10	120163573	120163706	El1659	133	+
chr10	120226753	120226894	El1660	141	+
chr10	120710820	120710974	El1661	154	+
chr10	121336322	121336422	El1662	100	+
chr10	121339957	121340143	El1663	186	+
chr10	121340277	121340405	El1664	128	+
chr10	124828826	124828986	El1665	160	+
chr10	124839093	124839296	El1666	203	+
chr10	124852124	124852310	El1667	186	+
chr10	124852311	124852578	El1668	267	+
chr10	124852585	124852850	El1669	265	+
chr10	124852857	124852965	El1670	108	+
chr10	124903417	124903683	El1671	266	+
chr10	124922327	124922438	El1672	111	+
chr10	124923314	124923418	El1673	104	+
chr10	124923975	124924112	El1674	137	+
chr10	124947416	124947587	El1675	171	+
chr10	125012939	125013100	El1676	161	+
chr10	125034081	125034230	El1677	149	+
chr10	125065354	125065535	El1678	181	+
chr10	125108781	125108991	El1679	210	+
chr10	125116518	125116633	El1680	115	+
chr10	125127116	125127230	El1681	114	+
chr10	125134344	125134457	El1682	113	+
chr10	125189308	125189486	El1683	178	+
chr10	125189595	125189696	El1684	101	+
chr10	125217265	125217389	El1685	124	+
chr10	125217390	125217522	El1686	132	+
chr10	126137230	126137347	El1687	117	+
chr10	126799763	126799867	El1688	104	+
chr10	126905565	126905750	El1689	185	+
chr10	127060799	127061005	El1690	206	+
chr10	127061059	127061190	El1691	131	+
chr10	127164599	127164814	El1692	215	+
chr10	129964449	129964595	El1693	146	+
chr10	129964654	129964762	El1694	108	+
chr10	129964763	129964957	El1695	194	+
chr10	130085380	130085622	El1696	242	+
chr10	130335306	130335429	El1697	123	+
chr10	130335699	130335807	El1698	108	+
chr10	130367137	130367251	El1699	114	+
chr10	130367599	130367737	El1700	138	+
chr10	130479019	130479162	El1701	143	+
chr10	130493208	130493342	El1702	134	+
chr10	130493518	130493633	El1703	115	+
chr10	130507011	130507175	El1704	164	+
chr10	130520476	130520582	El1705	106	+
chr10	130534268	130534397	El1706	129	+
chr10	130534423	130534530	El1707	107	+
chr10	130738832	130738968	El1708	136	+
chr10	130758277	130758386	El1709	109	+
chr10	130790806	130790998	El1710	192	+
chr10	130830230	130830377	El1711	147	+
chr10	130830440	130830544	El1712	104	+
chr10	130831755	130831949	El1713	194	+
chr10	130831996	130832202	El1714	206	+
chr10	130832539	130832641	El1715	102	+
chr10	130842148	130842254	El1716	106	+
chr10	130861377	130861618	El1717	241	+
chr10	130865470	130865576	El1718	106	+
chr10	131020969	131021111	El1719	142	+
chr10	131107698	131107803	El1720	105	+
chr10	131108088	131108245	El1721	157	+
chr10	131136644	131136746	El1722	102	+
chr10	131165422	131165538	El1723	116	+
chr10	131188240	131188345	El1724	105	+
chr10	131242819	131242974	El1725	155	+
chr10	131365954	131366199	El1726	245	+
chr10	131401435	131401549	El1727	114	+
chr10	131401637	131401967	El1728	330	+
chr10	131406210	131406360	El1729	150	+
chr10	131446179	131446638	El1730	459	+
chr10	131446639	131446827	El1731	188	+
chr10	131515463	131515568	El1732	105	+
chr10	131515664	131515849	El1733	185	+
chr10	131556047	131556171	El1734	124	+
chr10	131590597	131590717	El1735	120	+
chr10	131631459	131631565	El1736	106	+
chr10	131635222	131635327	El1737	105	+
chr10	131641896	131642082	El1738	186	+
chr10	131643786	131643917	El1739	131	+
chr10	131643918	131644022	El1740	104	+
chr10	131646131	131646266	El1741	135	+
chr10	131650060	131650277	El1742	217	+
chr10	131652012	131652182	El1743	170	+
chr10	131652945	131653068	El1744	123	+
chr10	131668062	131668203	El1745	141	+
chr10	131680374	131680529	El1746	155	+
chr10	131685886	131686015	El1747	129	+
chr10	131689232	131689391	El1748	159	+
chr10	131691336	131691555	El1749	219	+
chr10	131691676	131691803	El1750	127	+
chr10	131692439	131692567	El1751	128	+
chr10	131694081	131694224	El1752	143	+
chr10	131694225	131694419	El1753	194	+
chr10	131704329	131704433	El1754	104	+
chr10	131705854	131706024	El1755	170	+
chr10	131706417	131706549	El1756	132	+
chr10	131710921	131711056	El1757	135	+
chr10	131742959	131743091	El1758	132	+
chr10	131743109	131743227	El1759	118	+
chr10	131750694	131750831	El1760	137	+
chr10	131750998	131751108	El1761	110	+
chr10	131754328	131754467	El1762	139	+
chr10	131756102	131756462	El1763	360	+
chr10	131764555	131764694	El1764	139	+
chr10	131764722	131764862	El1765	140	+
chr10	131764864	131764994	El1766	130	+
chr10	131768275	131768442	El1767	167	+
chr10	131957847	131958068	El1768	221	+
chr10	131967706	131967806	El1769	100	+
chr11	1481723	1481829	El1770	106	+
chr11	6235947	6236103	El1771	156	+
chr11	6422791	6422896	El1772	105	+
chr11	6501192	6501318	El1773	126	+
chr11	8228118	8228266	El1774	148	+
chr11	8245856	8245962	El1775	106	+
chr11	8266051	8266187	El1776	136	+
chr11	8275502	8275622	El1777	120	+
chr11	8275656	8275791	El1778	135	+
chr11	8275792	8275954	El1779	162	+
chr11	8285187	8285288	El1780	101	+
chr11	8290460	8290570	El1781	110	+
chr11	8304694	8304993	El1782	299	+
chr11	8305015	8305152	El1783	137	+
chr11	8317837	8318151	El1784	314	+
chr11	8337147	8337290	El1785	143	+
chr11	8351303	8351450	El1786	147	+
chr11	8351537	8351656	El1787	119	+
chr11	8355072	8355179	El1788	107	+
chr11	8360870	8360991	El1789	121	+
chr11	8378646	8378751	El1790	105	+
chr11	8378894	8379053	El1791	159	+
chr11	8577889	8578095	El1792	206	+
chr11	9482559	9482669	El1793	110	+
chr11	9850103	9850224	El1794	121	+
chr11	10818762	10819109	El1795	347	+
chr11	10819110	10819249	El1796	139	+
chr11	10823189	10823327	El1797	138	+
chr11	10825834	10825974	El1798	140	+
chr11	10827495	10827595	El1799	100	+
chr11	11971911	11972034	El1800	123	+
chr11	12340590	12340691	El1801	101	+
chr11	12530124	12530243	El1802	119	+
chr11	12854473	12854635	El1803	162	+
chr11	12867580	12867734	El1804	154	+
chr11	12886179	12886313	El1805	134	+
chr11	12959175	12959341	El1806	166	+
chr11	12966087	12966224	El1807	137	+
chr11	13408485	13408589	El1808	104	+
chr11	13736148	13736260	El1809	112	+
chr11	15321856	15321957	El1810	101	+
chr11	15322023	15322390	El1811	367	+
chr11	15322413	15322684	El1812	271	+
chr11	15356515	15356654	El1813	139	+
chr11	15389241	15389398	El1814	157	+
chr11	15389417	15389616	El1815	199	+
chr11	15392300	15392431	El1816	131	+
chr11	15402256	15402372	El1817	116	+
chr11	15447931	15448045	El1818	114	+
chr11	15497705	15497910	El1819	205	+
chr11	15498155	15498265	El1820	110	+
chr11	15523014	15523114	El1821	100	+
chr11	15523217	15523363	El1822	146	+
chr11	15561431	15561553	El1823	122	+
chr11	15587439	15587602	El1824	163	+
chr11	15587712	15587815	El1825	103	+
chr11	15624250	15624358	El1826	108	+
chr11	15624447	15624710	El1827	263	+
chr11	15624710	15624885	El1828	175	+
chr11	15629177	15629312	El1829	135	+
chr11	15644156	15644256	El1830	100	+
chr11	15656124	15656260	El1831	136	+
chr11	15662394	15662636	El1832	242	+
chr11	15678744	15678890	El1833	146	+
chr11	15678891	15679068	El1834	177	+
chr11	15740575	15740705	El1835	130	+
chr11	15772139	15772256	El1836	117	+
chr11	15778759	15778926	El1837	167	+
chr11	15780313	15780439	El1838	126	+
chr11	15798002	15798200	El1839	198	+
chr11	15823357	15823464	El1840	107	+
chr11	15866154	15866307	El1841	153	+
chr11	15892963	15893075	El1842	112	+
chr11	15989025	15989129	El1843	104	+
chr11	15991521	15991677	El1844	156	+
chr11	15991804	15991906	El1845	102	+
chr11	15993918	15994036	El1846	118	+
chr11	16012900	16013046	El1847	146	+
chr11	16023745	16023885	El1848	140	+
chr11	16037534	16037648	El1849	114	+
chr11	16040046	16040250	El1850	204	+
chr11	16071661	16071771	El1851	110	+
chr11	16081051	16081177	El1852	126	+
chr11	16114007	16114131	El1853	124	+
chr11	16140042	16140148	El1854	106	+
chr11	16143432	16143650	El1855	218	+
chr11	16148031	16148270	El1856	239	+
chr11	16149307	16149421	El1857	114	+
chr11	16169947	16170203	El1858	256	+
chr11	16207113	16207416	El1859	303	+
chr11	16213445	16213649	El1860	204	+
chr11	16213738	16213841	El1861	103	+
chr11	16215762	16215884	El1862	122	+
chr11	16240010	16240111	El1863	101	+
chr11	16261269	16261380	El1864	111	+
chr11	16312037	16312439	El1865	402	+
chr11	16312440	16312637	El1866	197	+
chr11	16316357	16316488	El1867	131	+
chr11	16316489	16316732	El1868	243	+
chr11	16319066	16319181	El1869	115	+
chr11	16321409	16321634	El1870	225	+
chr11	16321909	16322215	El1871	306	+
chr11	16334000	16334137	El1872	137	+
chr11	16363948	16364134	El1873	186	+
chr11	16364135	16364345	El1874	210	+
chr11	16365165	16365352	El1875	187	+
chr11	16366542	16366659	El1876	117	+
chr11	16369789	16369957	El1877	168	+
chr11	16378011	16378464	El1878	453	+
chr11	16378583	16378709	El1879	126	+
chr11	16378710	16378831	El1880	121	+
chr11	16379437	16379578	El1881	141	+
chr11	16424530	16425097	El1882	567	+
chr11	16426552	16426731	El1883	179	+
chr11	16461628	16461790	El1884	162	+
chr11	16461791	16461976	El1885	185	+
chr11	16461977	16462147	El1886	170	+
chr11	16475060	16475601	El1887	541	+
chr11	16491713	16491827	El1888	114	+
chr11	16621781	16621901	El1889	120	+
chr11	16629204	16629345	El1890	141	+
chr11	16633574	16633809	El1891	235	+
chr11	16640353	16640463	El1892	110	+
chr11	17800962	17801081	El1893	119	+
chr11	17803170	17803288	El1894	118	+
chr11	18501902	18502019	El1895	117	+
chr11	19374098	19374214	El1896	116	+
chr11	20179447	20179620	El1897	173	+
chr11	20180338	20180458	El1898	120	+
chr11	20180463	20180563	El1899	100	+
chr11	20183369	20183537	El1900	168	+
chr11	20185966	20186078	El1901	112	+
chr11	20297854	20297970	El1902	116	+
chr11	20297971	20298084	El1903	113	+
chr11	20625806	20625973	El1904	167	+
chr11	22359796	22359901	El1905	105	+
chr11	22513434	22513570	El1906	136	+
chr11	27465292	27465585	El1907	293	+
chr11	27676418	27676556	El1908	138	+
chr11	27741885	27742074	El1909	189	+
chr11	27743002	27743181	El1910	179	+
chr11	28679356	28679470	El1911	114	+
chr11	29335696	29335802	El1912	106	+
chr11	30377651	30377757	El1913	106	+
chr11	30380082	30380229	El1914	147	+
chr11	30386409	30386598	El1915	189	+
chr11	30490533	30490670	El1916	137	+
chr11	30516953	30517057	El1917	104	+
chr11	30526271	30526377	El1918	106	+
chr11	30557521	30557673	El1919	152	+
chr11	30603647	30603759	El1920	112	+
chr11	30657158	30657348	El1921	190	+
chr11	30738665	30738770	El1922	105	+
chr11	30739223	30739334	El1923	111	+
chr11	30796222	30796593	El1924	371	+
chr11	30833094	30833203	El1925	109	+
chr11	30921448	30921567	El1926	119	+
chr11	31004428	31004558	El1927	130	+
chr11	31047974	31048090	El1928	116	+
chr11	31257984	31258133	El1929	149	+
chr11	31263311	31263423	El1930	112	+
chr11	31265327	31265431	El1931	104	+
chr11	31268840	31269019	El1932	179	+
chr11	31269020	31269247	El1933	227	+
chr11	31325295	31325469	El1934	174	+
chr11	31326843	31327105	El1935	262	+
chr11	31384057	31384164	El1936	107	+
chr11	31482158	31482264	El1937	106	+
chr11	31499103	31499337	El1938	234	+
chr11	31499398	31499511	El1939	113	+
chr11	31499564	31499704	El1940	140	+
chr11	31502395	31502514	El1941	119	+
chr11	31502595	31502769	El1942	174	+
chr11	31662208	31662382	El1943	174	+
chr11	31662434	31662623	El1944	189	+
chr11	31662687	31662837	El1945	150	+
chr11	31671382	31671486	El1946	104	+
chr11	31672546	31672694	El1947	148	+
chr11	31672753	31672961	El1948	208	+
chr11	31677100	31677237	El1949	137	+
chr11	31685640	31685752	El1950	112	+
chr11	31685753	31685940	El1951	187	+
chr11	31709620	31709727	El1952	107	+
chr11	31712838	31712954	El1953	116	+
chr11	31734250	31734456	El1954	206	+
chr11	31734498	31734607	El1955	109	+
chr11	31734735	31734839	El1956	104	+
chr11	31784793	31785096	El1957	303	+
chr11	31785669	31786065	El1958	396	+
chr11	31786066	31786330	El1959	264	+
chr11	31786331	31786492	El1960	161	+
chr11	31810511	31810614	El1961	103	+
chr11	31810733	31810836	El1962	103	+
chr11	31825606	31825837	El1963	231	+
chr11	31845721	31845825	El1964	104	+
chr11	31845984	31846145	El1965	161	+
chr11	31847964	31848092	El1966	128	+
chr11	31896366	31896524	El1967	158	+
chr11	31897689	31897802	El1968	113	+
chr11	31989276	31989413	El1969	137	+
chr11	31989489	31989621	El1970	132	+
chr11	31989622	31989730	El1971	108	+
chr11	32004688	32004802	El1972	114	+
chr11	32016832	32016938	El1973	106	+
chr11	32053095	32053225	El1974	130	+
chr11	32461311	32461416	El1975	105	+
chr11	32663680	32663781	El1976	101	+
chr11	32808346	32808476	El1977	130	+
chr11	32808572	32808709	El1978	137	+
chr11	33108503	33108651	El1979	148	+
chr11	33162898	33163036	El1980	138	+
chr11	33163228	33163354	El1981	126	+
chr11	33376587	33376731	El1982	144	+
chr11	33378404	33378589	El1983	185	+
chr11	34120826	34120938	El1984	112	+
chr11	34120939	34121074	El1985	135	+
chr11	43577468	43577610	El1986	142	+
chr11	44257519	44257640	El1987	121	+
chr11	45256491	45256602	El1988	111	+
chr11	45955194	45955424	El1989	230	+
chr11	46127620	46127758	El1990	138	+
chr11	46136367	46136470	El1991	103	+
chr11	46144046	46144206	El1992	160	+
chr11	46478286	46478417	El1993	131	+
chr11	46781819	46781961	El1994	142	+
chr11	47310488	47310590	El1995	102	+
chr11	47348900	47349009	El1996	109	+
chr11	47487974	47488114	El1997	140	+
chr11	47490308	47490447	El1998	139	+
chr11	47491665	47491841	El1999	176	+
[truncated: 25,229 more rows]
