# Supplementary material for: Comparison of Ultra-Conserved Elements in Drosophilids and Vertebrates
Source: PLoS One. 2013 Dec 13;8(12):e82362. doi: 10.1371/journal.pone.0082362 (PMC3862641; doi:10.1371/journal.pone.0082362)
Supplement: Dataset S4 — BED file containing Sophophora UCEs for the dm3 genome assembly. (BED) [file pone.0082362.s010.bed]

track name="Sophophora_UCEs" description="dm3_Sophophora_UCEs" visibility=3
chr4	548384	548504	chr4.1
chr4	596126	596266	chr4.2
chrX	339891	339999	chrX.1
chrX	466067	466186	chrX.2
chrX	467816	467941	chrX.3
chrX	657708	657825	chrX.4
chrX	1072932	1073040	chrX.5
chrX	1430502	1430610	chrX.6
chrX	1430657	1430791	chrX.7
chrX	1439081	1439260	chrX.8
chrX	1440471	1440573	chrX.9
chrX	1475197	1475324	chrX.10
chrX	1485409	1485509	chrX.11
chrX	1593431	1593536	chrX.12
chrX	1599774	1599910	chrX.13
chrX	1608915	1609039	chrX.14
chrX	1618243	1618358	chrX.15
chrX	1621231	1621376	chrX.16
chrX	1656407	1656513	chrX.17
chrX	1675741	1675892	chrX.18
chrX	1901888	1901993	chrX.19
chrX	1923774	1923879	chrX.20
chrX	2332594	2332720	chrX.21
chrX	2565150	2565269	chrX.22
chrX	2678573	2678702	chrX.23
chrX	2755351	2755494	chrX.24
chrX	2801406	2801520	chrX.25
chrX	2926325	2926427	chrX.26
chrX	2933758	2933877	chrX.27
chrX	3226478	3226587	chrX.28
chrX	3416935	3417039	chrX.29
chrX	3442540	3442647	chrX.30
chrX	3443123	3443245	chrX.31
chrX	3871410	3871510	chrX.32
chrX	3891319	3891429	chrX.33
chrX	3897209	3897326	chrX.34
chrX	3899543	3899688	chrX.35
chrX	3903439	3903541	chrX.36
chrX	3907394	3907497	chrX.37
chrX	3914618	3914722	chrX.38
chrX	3929365	3929465	chrX.39
chrX	3943994	3944124	chrX.40
chrX	4120638	4120765	chrX.41
chrX	4288059	4288164	chrX.42
chrX	4334937	4335041	chrX.43
chrX	4344973	4345108	chrX.44
chrX	4364944	4365044	chrX.45
chrX	4365639	4365754	chrX.46
chrX	4609355	4609477	chrX.47
chrX	4680757	4680889	chrX.48
chrX	4746192	4746299	chrX.49
chrX	4748173	4748279	chrX.50
chrX	4759335	4759437	chrX.51
chrX	4777969	4778072	chrX.52
chrX	4906535	4906636	chrX.53
chrX	5255881	5256000	chrX.54
chrX	5270074	5270244	chrX.55
chrX	5272660	5272782	chrX.56
chrX	5274823	5274932	chrX.57
chrX	5277119	5277322	chrX.58
chrX	5288104	5288231	chrX.59
chrX	5290532	5290650	chrX.60
chrX	5293550	5293752	chrX.61
chrX	5730069	5730198	chrX.62
chrX	5755315	5755416	chrX.63
chrX	5871696	5871807	chrX.64
chrX	6005692	6005799	chrX.65
chrX	6012127	6012356	chrX.66
chrX	6014248	6014433	chrX.67
chrX	6099077	6099182	chrX.68
chrX	6331955	6332057	chrX.69
chrX	6519448	6519552	chrX.70
chrX	6667930	6668032	chrX.71
chrX	6785612	6785715	chrX.72
chrX	7111130	7111237	chrX.73
chrX	7132117	7132221	chrX.74
chrX	7246084	7246196	chrX.75
chrX	7254333	7254459	chrX.76
chrX	7256616	7256730	chrX.77
chrX	7278099	7278211	chrX.78
chrX	7289338	7289452	chrX.79
chrX	7321092	7321195	chrX.80
chrX	7329655	7329789	chrX.81
chrX	7423128	7423236	chrX.82
chrX	7433646	7433746	chrX.83
chrX	7439504	7439610	chrX.84
chrX	7444597	7444702	chrX.85
chrX	7447381	7447486	chrX.86
chrX	7453053	7453187	chrX.87
chrX	7475885	7475989	chrX.88
chrX	7503436	7503558	chrX.89
chrX	7639976	7640086	chrX.90
chrX	7655769	7655879	chrX.91
chrX	7658295	7658408	chrX.92
chrX	7680570	7680674	chrX.93
chrX	7700639	7700742	chrX.94
chrX	7728313	7728437	chrX.95
chrX	7944173	7944293	chrX.96
chrX	8208026	8208141	chrX.97
chrX	8406381	8406490	chrX.98
chrX	8492090	8492197	chrX.99
chrX	8531175	8531282	chrX.100
chrX	8636968	8637094	chrX.101
chrX	8685919	8686022	chrX.102
chrX	9274411	9274523	chrX.103
chrX	9524850	9524953	chrX.104
chrX	9616387	9616488	chrX.105
chrX	9630219	9630335	chrX.106
chrX	9633111	9633213	chrX.107
chrX	9705140	9705260	chrX.108
chrX	9747220	9747342	chrX.109
chrX	9781447	9781551	chrX.110
chrX	10136796	10136915	chrX.111
chrX	10153882	10153983	chrX.112
chrX	10502802	10502922	chrX.113
chrX	10640449	10640551	chrX.114
chrX	10693775	10693960	chrX.115
chrX	11110058	11110158	chrX.116
chrX	11121973	11122073	chrX.117
chrX	11252213	11252322	chrX.118
chrX	11598308	11598417	chrX.119
chrX	11633596	11633708	chrX.120
chrX	11837087	11837194	chrX.121
chrX	11862724	11862838	chrX.122
chrX	11862914	11863024	chrX.123
chrX	11868241	11868386	chrX.124
chrX	11871480	11871622	chrX.125
chrX	11874031	11874157	chrX.126
chrX	11945428	11945539	chrX.127
chrX	11960524	11960652	chrX.128
chrX	11968055	11968187	chrX.129
chrX	12104316	12104418	chrX.130
chrX	12108618	12108723	chrX.131
chrX	12191903	12192062	chrX.132
chrX	12235647	12235763	chrX.133
chrX	12242146	12242252	chrX.134
chrX	12259578	12259678	chrX.135
chrX	12263688	12263802	chrX.136
chrX	12266652	12266759	chrX.137
chrX	12272645	12272778	chrX.138
chrX	12289163	12289270	chrX.139
chrX	12295220	12295343	chrX.140
chrX	12300005	12300109	chrX.141
chrX	12313438	12313550	chrX.142
chrX	12319102	12319221	chrX.143
chrX	12345097	12345212	chrX.144
chrX	12532409	12532564	chrX.145
chrX	12534675	12534820	chrX.146
chrX	12546598	12546700	chrX.147
chrX	12547125	12547366	chrX.148
chrX	12598238	12598343	chrX.149
chrX	12625405	12625510	chrX.150
chrX	13210182	13210299	chrX.151
chrX	13388078	13388184	chrX.152
chrX	13391472	13391585	chrX.153
chrX	13426152	13426260	chrX.154
chrX	13764399	13764534	chrX.155
chrX	13795527	13795686	chrX.156
chrX	13816814	13816920	chrX.157
chrX	13840648	13840754	chrX.158
chrX	13913377	13913484	chrX.159
chrX	13938512	13938656	chrX.160
chrX	13959636	13959773	chrX.161
chrX	13963683	13963794	chrX.162
chrX	13972805	13972910	chrX.163
chrX	14024581	14024699	chrX.164
chrX	14026642	14026750	chrX.165
chrX	14167848	14167958	chrX.166
chrX	14168257	14168367	chrX.167
chrX	14418319	14418422	chrX.168
chrX	14419384	14419484	chrX.169
chrX	14445563	14445667	chrX.170
chrX	14893861	14894004	chrX.171
chrX	14894516	14894737	chrX.172
chrX	14898821	14898926	chrX.173
chrX	15100909	15101011	chrX.174
chrX	15102679	15102794	chrX.175
chrX	15124691	15124798	chrX.176
chrX	15153564	15153674	chrX.177
chrX	15241583	15241690	chrX.178
chrX	15259112	15259212	chrX.179
chrX	15273057	15273178	chrX.180
chrX	15289132	15289276	chrX.181
chrX	15338789	15338895	chrX.182
chrX	15392035	15392138	chrX.183
chrX	15493527	15493629	chrX.184
chrX	16148700	16148816	chrX.185
chrX	16154567	16154676	chrX.186
chrX	16275475	16275580	chrX.187
chrX	16357773	16357889	chrX.188
chrX	16358607	16358792	chrX.189
chrX	16360452	16360554	chrX.190
chrX	16365234	16365379	chrX.191
chrX	16367602	16367848	chrX.192
chrX	16368495	16368659	chrX.193
chrX	16369639	16369794	chrX.194
chrX	16371458	16371645	chrX.195
chrX	16375395	16375537	chrX.196
chrX	16376643	16376775	chrX.197
chrX	16376776	16376886	chrX.198
chrX	16376959	16377158	chrX.199
chrX	16380326	16380494	chrX.200
chrX	16381910	16382045	chrX.201
chrX	16383855	16383970	chrX.202
chrX	16397981	16398112	chrX.203
chrX	16399524	16399683	chrX.204
chrX	16403596	16403776	chrX.205
chrX	16408055	16408220	chrX.206
chrX	16415638	16415852	chrX.207
chrX	16452367	16452477	chrX.208
chrX	16455333	16455433	chrX.209
chrX	16458838	16458944	chrX.210
chrX	16460966	16461076	chrX.211
chrX	16529811	16529955	chrX.212
chrX	17221320	17221428	chrX.213
chrX	17224856	17224981	chrX.214
chrX	17229485	17229612	chrX.215
chrX	17289233	17289352	chrX.216
chrX	17539889	17540053	chrX.217
chrX	17695204	17695309	chrX.218
chrX	17698959	17699079	chrX.219
chrX	17700318	17700449	chrX.220
chrX	17716493	17716595	chrX.221
chrX	17720428	17720547	chrX.222
chrX	17823626	17823740	chrX.223
chrX	17824606	17824822	chrX.224
chrX	17825679	17825787	chrX.225
chrX	17836793	17836953	chrX.226
chrX	17837425	17837525	chrX.227
chrX	17839246	17839403	chrX.228
chrX	17843934	17844142	chrX.229
chrX	17844619	17844836	chrX.230
chrX	17845218	17845349	chrX.231
chrX	17845436	17845552	chrX.232
chrX	17846702	17846815	chrX.233
chrX	17847011	17847117	chrX.234
chrX	17847248	17847383	chrX.235
chrX	17902895	17902999	chrX.236
chrX	17999922	18000032	chrX.237
chrX	18003494	18003612	chrX.238
chrX	18007477	18007611	chrX.239
chrX	18433125	18433229	chrX.240
chrX	18878550	18878652	chrX.241
chrX	18978675	18978784	chrX.242
chrX	19017011	19017119	chrX.243
chrX	19927211	19927311	chrX.244
chrX	20141427	20141527	chrX.245
chrX	20146487	20146605	chrX.246
chrX	20158414	20158520	chrX.247
chrX	20223667	20223772	chrX.248
chrX	20229442	20229547	chrX.249
chrX	20240824	20240938	chrX.250
chrX	20455050	20455177	chrX.251
chrX	20456644	20456754	chrX.252
chrX	20465121	20465226	chrX.253
chrX	20485517	20485641	chrX.254
chrX	20577379	20577483	chrX.255
chrX	20589975	20590087	chrX.256
chrX	20619013	20619128	chrX.257
chrX	20643635	20643757	chrX.258
chrX	20647118	20647285	chrX.259
chrX	20663448	20663574	chrX.260
chrX	20717760	20717872	chrX.261
chrX	20764066	20764173	chrX.262
chrX	20766404	20766513	chrX.263
chrX	20824555	20824684	chrX.264
chrX	20857064	20857174	chrX.265
chrX	20868422	20868526	chrX.266
chrX	20871279	20871403	chrX.267
chrX	20872101	20872202	chrX.268
chrX	21287288	21287388	chrX.269
chrX	21362390	21362497	chrX.270
chrX	22018449	22018549	chrX.271
chrX	22054244	22054346	chrX.272
chr2L	392058	392158	chr2L.1
chr2L	534802	534911	chr2L.2
chr2L	550426	550528	chr2L.3
chr2L	581031	581152	chr2L.4
chr2L	650420	650523	chr2L.5
chr2L	780746	780854	chr2L.6
chr2L	859836	859960	chr2L.7
chr2L	904300	904413	chr2L.8
chr2L	919058	919165	chr2L.9
chr2L	963713	963814	chr2L.10
chr2L	1174419	1174563	chr2L.11
chr2L	1253272	1253379	chr2L.12
chr2L	1256840	1256951	chr2L.13
chr2L	1307046	1307148	chr2L.14
chr2L	1393500	1393619	chr2L.15
chr2L	1409469	1409571	chr2L.16
chr2L	1473831	1473958	chr2L.17
chr2L	1862694	1862856	chr2L.18
chr2L	1942869	1942980	chr2L.19
chr2L	2043132	2043232	chr2L.20
chr2L	2061197	2061302	chr2L.21
chr2L	2071008	2071116	chr2L.22
chr2L	2270072	2270174	chr2L.23
chr2L	2344136	2344252	chr2L.24
chr2L	2344318	2344418	chr2L.25
chr2L	2433870	2433979	chr2L.26
chr2L	2458620	2458735	chr2L.27
chr2L	2501785	2501909	chr2L.28
chr2L	2519451	2519553	chr2L.29
chr2L	2607010	2607123	chr2L.30
chr2L	2619559	2619659	chr2L.31
chr2L	2679029	2679156	chr2L.32
chr2L	2697171	2697279	chr2L.33
chr2L	2698147	2698259	chr2L.34
chr2L	2781487	2781618	chr2L.35
chr2L	2785506	2785681	chr2L.36
chr2L	3542946	3543062	chr2L.37
chr2L	3545575	3545738	chr2L.38
chr2L	3552068	3552174	chr2L.39
chr2L	3559463	3559572	chr2L.40
chr2L	3561956	3562063	chr2L.41
chr2L	3570603	3570706	chr2L.42
chr2L	3572954	3573081	chr2L.43
chr2L	3580278	3580410	chr2L.44
chr2L	3583210	3583323	chr2L.45
chr2L	3594361	3594517	chr2L.46
chr2L	3595452	3595625	chr2L.47
chr2L	3597481	3597600	chr2L.48
chr2L	3599135	3599239	chr2L.49
chr2L	3658155	3658263	chr2L.50
chr2L	3671278	3671405	chr2L.51
chr2L	3759659	3759830	chr2L.52
chr2L	3807605	3807706	chr2L.53
chr2L	3902036	3902156	chr2L.54
chr2L	4021111	4021219	chr2L.55
chr2L	4153491	4153609	chr2L.56
chr2L	4162772	4162899	chr2L.57
chr2L	4178996	4179136	chr2L.58
chr2L	4233301	4233408	chr2L.59
chr2L	4246181	4246302	chr2L.60
chr2L	4247895	4248012	chr2L.61
chr2L	4250221	4250328	chr2L.62
chr2L	4291119	4291222	chr2L.63
chr2L	4301678	4301789	chr2L.64
chr2L	4314509	4314627	chr2L.65
chr2L	4547993	4548098	chr2L.66
chr2L	4548814	4548915	chr2L.67
chr2L	4585832	4585935	chr2L.68
chr2L	4619953	4620076	chr2L.69
chr2L	4638410	4638512	chr2L.70
chr2L	4638842	4638944	chr2L.71
chr2L	4639101	4639201	chr2L.72
chr2L	4648321	4648421	chr2L.73
chr2L	4796931	4797064	chr2L.74
chr2L	4873768	4873874	chr2L.75
chr2L	4880267	4880378	chr2L.76
chr2L	4987188	4987301	chr2L.77
chr2L	5148727	5148873	chr2L.78
chr2L	5254543	5254664	chr2L.79
chr2L	5356623	5356734	chr2L.80
chr2L	5362032	5362160	chr2L.81
chr2L	5362656	5362763	chr2L.82
chr2L	5372160	5372265	chr2L.83
chr2L	5372848	5372949	chr2L.84
chr2L	5378866	5378967	chr2L.85
chr2L	5385415	5385546	chr2L.86
chr2L	5396010	5396125	chr2L.87
chr2L	5402036	5402145	chr2L.88
chr2L	5429621	5429760	chr2L.89
chr2L	5431803	5431913	chr2L.90
chr2L	5437699	5437803	chr2L.91
chr2L	5447436	5447559	chr2L.92
chr2L	5448339	5448475	chr2L.93
chr2L	5449554	5449668	chr2L.94
chr2L	5481153	5481253	chr2L.95
chr2L	5483079	5483202	chr2L.96
chr2L	5494405	5494531	chr2L.97
chr2L	5495477	5495582	chr2L.98
chr2L	5498154	5498285	chr2L.99
chr2L	5501812	5501927	chr2L.100
chr2L	5515911	5516018	chr2L.101
chr2L	6534689	6534795	chr2L.102
chr2L	6816245	6816357	chr2L.103
chr2L	6830212	6830318	chr2L.104
chr2L	6835798	6835901	chr2L.105
chr2L	6900615	6900721	chr2L.106
chr2L	6903420	6903526	chr2L.107
chr2L	6920736	6920868	chr2L.108
chr2L	6931101	6931233	chr2L.109
chr2L	7169251	7169353	chr2L.110
chr2L	7299107	7299213	chr2L.111
chr2L	7319841	7319944	chr2L.112
chr2L	7327401	7327521	chr2L.113
chr2L	7354686	7354820	chr2L.114
chr2L	7357034	7357148	chr2L.115
chr2L	7357955	7358059	chr2L.116
chr2L	7368075	7368183	chr2L.117
chr2L	7371929	7372034	chr2L.118
chr2L	7655031	7655172	chr2L.119
chr2L	7850701	7850803	chr2L.120
chr2L	7869645	7869759	chr2L.121
chr2L	7910368	7910472	chr2L.122
chr2L	7916118	7916219	chr2L.123
chr2L	8430873	8430984	chr2L.124
chr2L	8528196	8528300	chr2L.125
chr2L	8569275	8569393	chr2L.126
chr2L	8576623	8576730	chr2L.127
chr2L	8699690	8699796	chr2L.128
chr2L	8712408	8712563	chr2L.129
chr2L	8753964	8754087	chr2L.130
chr2L	8799498	8799611	chr2L.131
chr2L	8860575	8860690	chr2L.132
chr2L	8888330	8888439	chr2L.133
chr2L	9026930	9027033	chr2L.134
chr2L	9229816	9229937	chr2L.135
chr2L	9272455	9272617	chr2L.136
chr2L	9659125	9659237	chr2L.137
chr2L	9696598	9696729	chr2L.138
chr2L	9711572	9711675	chr2L.139
chr2L	9727021	9727140	chr2L.140
chr2L	9732884	9732984	chr2L.141
chr2L	9802318	9802460	chr2L.142
chr2L	9803520	9803633	chr2L.143
chr2L	9809209	9809405	chr2L.144
chr2L	9814728	9814856	chr2L.145
chr2L	9825272	9825375	chr2L.146
chr2L	9856479	9856591	chr2L.147
chr2L	9879576	9879678	chr2L.148
chr2L	10008777	10008879	chr2L.149
chr2L	10068643	10068754	chr2L.150
chr2L	10094978	10095128	chr2L.151
chr2L	10112171	10112276	chr2L.152
chr2L	10185064	10185174	chr2L.153
chr2L	10256363	10256467	chr2L.154
chr2L	10874102	10874209	chr2L.155
chr2L	10923163	10923270	chr2L.156
chr2L	11165529	11165680	chr2L.157
chr2L	11165740	11165861	chr2L.158
chr2L	11166021	11166146	chr2L.159
chr2L	11182749	11182865	chr2L.160
chr2L	11247836	11247952	chr2L.161
chr2L	11249828	11249938	chr2L.162
chr2L	11250407	11250516	chr2L.163
chr2L	11308530	11308634	chr2L.164
chr2L	11312959	11313073	chr2L.165
chr2L	11333811	11333919	chr2L.166
chr2L	11335818	11335924	chr2L.167
chr2L	11362731	11362845	chr2L.168
chr2L	11397098	11397212	chr2L.169
chr2L	11409396	11409516	chr2L.170
chr2L	11419435	11419536	chr2L.171
chr2L	11600336	11600464	chr2L.172
chr2L	11625137	11625299	chr2L.173
chr2L	11722702	11722825	chr2L.174
chr2L	11749949	11750057	chr2L.175
chr2L	11797884	11797985	chr2L.176
chr2L	11799146	11799253	chr2L.177
chr2L	11802234	11802413	chr2L.178
chr2L	11806998	11807098	chr2L.179
chr2L	11810088	11810223	chr2L.180
chr2L	12181564	12181670	chr2L.181
chr2L	12183463	12183563	chr2L.182
chr2L	12295865	12295970	chr2L.183
chr2L	12314700	12314805	chr2L.184
chr2L	12350844	12350949	chr2L.185
chr2L	12360057	12360162	chr2L.186
chr2L	12393161	12393266	chr2L.187
chr2L	12650012	12650142	chr2L.188
chr2L	12749848	12749950	chr2L.189
chr2L	12772535	12772644	chr2L.190
chr2L	12796473	12796574	chr2L.191
chr2L	12798333	12798447	chr2L.192
chr2L	12814021	12814124	chr2L.193
chr2L	12814237	12814345	chr2L.194
chr2L	12815904	12816014	chr2L.195
chr2L	12854356	12854461	chr2L.196
chr2L	12856559	12856664	chr2L.197
chr2L	12898626	12898743	chr2L.198
chr2L	12949431	12949537	chr2L.199
chr2L	12964765	12964875	chr2L.200
chr2L	13027303	13027412	chr2L.201
chr2L	13212003	13212116	chr2L.202
chr2L	13215837	13215951	chr2L.203
chr2L	13244449	13244567	chr2L.204
chr2L	13260994	13261103	chr2L.205
chr2L	13304778	13304885	chr2L.206
chr2L	13485088	13485271	chr2L.207
chr2L	13488230	13488350	chr2L.208
chr2L	13610073	13610250	chr2L.209
chr2L	14045982	14046100	chr2L.210
chr2L	14077093	14077217	chr2L.211
chr2L	14083415	14083574	chr2L.212
chr2L	14084862	14084993	chr2L.213
chr2L	14089103	14089337	chr2L.214
chr2L	14290297	14290411	chr2L.215
chr2L	14369826	14369944	chr2L.216
chr2L	14421468	14421579	chr2L.217
chr2L	14423507	14423643	chr2L.218
chr2L	14426518	14426657	chr2L.219
chr2L	14447468	14447595	chr2L.220
chr2L	14461070	14461174	chr2L.221
chr2L	14499481	14499588	chr2L.222
chr2L	14515456	14515558	chr2L.223
chr2L	14516203	14516336	chr2L.224
chr2L	14528971	14529077	chr2L.225
chr2L	14529818	14529932	chr2L.226
chr2L	14531612	14531724	chr2L.227
chr2L	14534772	14534914	chr2L.228
chr2L	14535841	14535944	chr2L.229
chr2L	14552694	14552818	chr2L.230
chr2L	14557550	14557660	chr2L.231
chr2L	14563980	14564083	chr2L.232
chr2L	14564411	14564521	chr2L.233
chr2L	14567380	14567486	chr2L.234
chr2L	14579094	14579196	chr2L.235
chr2L	14582777	14582887	chr2L.236
chr2L	14609726	14609852	chr2L.237
chr2L	14634846	14634975	chr2L.238
chr2L	14678014	14678135	chr2L.239
chr2L	14680952	14681052	chr2L.240
chr2L	14719803	14719919	chr2L.241
chr2L	14721472	14721574	chr2L.242
chr2L	14732841	14732943	chr2L.243
chr2L	14748543	14748647	chr2L.244
chr2L	14749263	14749383	chr2L.245
chr2L	14754279	14754383	chr2L.246
chr2L	14770761	14770865	chr2L.247
chr2L	14775453	14775563	chr2L.248
chr2L	14810467	14810573	chr2L.249
chr2L	14863684	14863795	chr2L.250
chr2L	14891283	14891404	chr2L.251
chr2L	14900021	14900127	chr2L.252
chr2L	14932471	14932661	chr2L.253
chr2L	14935921	14936067	chr2L.254
chr2L	15012819	15012945	chr2L.255
chr2L	15025867	15025968	chr2L.256
chr2L	15030209	15030374	chr2L.257
chr2L	15132969	15133074	chr2L.258
chr2L	15144018	15144121	chr2L.259
chr2L	15158797	15158897	chr2L.260
chr2L	15188429	15188535	chr2L.261
chr2L	15203341	15203441	chr2L.262
chr2L	15235241	15235354	chr2L.263
chr2L	15237783	15237932	chr2L.264
chr2L	15239105	15239233	chr2L.265
chr2L	15283394	15283495	chr2L.266
chr2L	15301040	15301142	chr2L.267
chr2L	15364647	15364768	chr2L.268
chr2L	15398295	15398401	chr2L.269
chr2L	15416922	15417032	chr2L.270
chr2L	15443685	15443800	chr2L.271
chr2L	15458864	15459009	chr2L.272
chr2L	15459454	15459616	chr2L.273
chr2L	15466370	15466474	chr2L.274
chr2L	15467997	15468101	chr2L.275
chr2L	15493307	15493410	chr2L.276
chr2L	15619119	15619262	chr2L.277
chr2L	15625773	15625894	chr2L.278
chr2L	15858739	15858846	chr2L.279
chr2L	15881543	15881647	chr2L.280
chr2L	15937069	15937169	chr2L.281
chr2L	15945067	15945178	chr2L.282
chr2L	16009339	16009443	chr2L.283
chr2L	16186067	16186191	chr2L.284
chr2L	16374558	16374671	chr2L.285
chr2L	16388066	16388184	chr2L.286
chr2L	16434473	16434576	chr2L.287
chr2L	16600140	16600261	chr2L.288
chr2L	16770501	16770704	chr2L.289
chr2L	16775671	16775792	chr2L.290
chr2L	16776331	16776441	chr2L.291
chr2L	16782895	16783013	chr2L.292
chr2L	16783536	16783637	chr2L.293
chr2L	16784731	16784859	chr2L.294
chr2L	16786545	16786660	chr2L.295
chr2L	16787485	16787588	chr2L.296
chr2L	16788038	16788149	chr2L.297
chr2L	16805701	16805806	chr2L.298
chr2L	16810306	16810408	chr2L.299
chr2L	16872864	16872967	chr2L.300
chr2L	16917848	16917948	chr2L.301
chr2L	16955105	16955211	chr2L.302
chr2L	17004345	17004446	chr2L.303
chr2L	17063137	17063244	chr2L.304
chr2L	17080720	17080830	chr2L.305
chr2L	17084880	17084980	chr2L.306
chr2L	17094374	17094504	chr2L.307
chr2L	17095513	17095619	chr2L.308
chr2L	17135355	17135455	chr2L.309
chr2L	17157425	17157546	chr2L.310
chr2L	17206859	17206965	chr2L.311
chr2L	17346137	17346257	chr2L.312
chr2L	17515729	17515844	chr2L.313
chr2L	17560758	17560858	chr2L.314
chr2L	17577877	17577979	chr2L.315
chr2L	17586917	17587048	chr2L.316
chr2L	17667711	17667820	chr2L.317
chr2L	17726931	17727034	chr2L.318
chr2L	17835903	17836010	chr2L.319
chr2L	17877499	17877608	chr2L.320
chr2L	17921922	17922033	chr2L.321
chr2L	17955320	17955420	chr2L.322
chr2L	18019701	18019805	chr2L.323
chr2L	18028216	18028322	chr2L.324
chr2L	18037630	18037743	chr2L.325
chr2L	18126621	18126722	chr2L.326
chr2L	18254392	18254495	chr2L.327
chr2L	18301180	18301294	chr2L.328
chr2L	18340795	18340903	chr2L.329
chr2L	18472308	18472425	chr2L.330
chr2L	18499800	18499911	chr2L.331
chr2L	18517771	18517873	chr2L.332
chr2L	18802773	18802882	chr2L.333
chr2L	18880736	18880836	chr2L.334
chr2L	18890572	18890672	chr2L.335
chr2L	18904200	18904302	chr2L.336
chr2L	18922656	18922760	chr2L.337
chr2L	19237612	19237714	chr2L.338
chr2L	19242031	19242137	chr2L.339
chr2L	19291758	19291884	chr2L.340
chr2L	19612712	19612815	chr2L.341
chr2L	19630268	19630378	chr2L.342
chr2L	19631613	19631722	chr2L.343
chr2L	19815692	19815806	chr2L.344
chr2L	20231847	20231959	chr2L.345
chr2L	20238211	20238322	chr2L.346
chr2L	20248388	20248496	chr2L.347
chr2L	20435836	20435965	chr2L.348
chr2L	20441845	20441946	chr2L.349
chr2L	20471203	20471305	chr2L.350
chr2L	20479579	20479708	chr2L.351
chr2L	20527576	20527680	chr2L.352
chr2L	20536666	20536768	chr2L.353
chr2L	20633439	20633576	chr2L.354
chr2L	20777884	20778005	chr2L.355
chr2L	20875055	20875157	chr2L.356
chr2L	20948556	20948664	chr2L.357
chr2L	20950666	20950768	chr2L.358
chr2L	21009856	21009989	chr2L.359
chr2L	21015501	21015616	chr2L.360
chr2L	21015882	21015993	chr2L.361
chr2L	21028977	21029080	chr2L.362
chr2L	21771607	21771708	chr2L.363
chr2L	21904194	21904305	chr2L.364
chr2L	21958522	21958640	chr2L.365
chr2L	22035509	22035626	chr2L.366
chr2R	14155716	14155823	chr2R.172
chr2R	2445861	2445985	chr2R.1
chr2R	2514421	2514521	chr2R.2
chr2R	2566674	2566775	chr2R.3
chr2R	2616445	2616546	chr2R.4
chr2R	2627355	2627468	chr2R.5
chr2R	2964352	2964456	chr2R.6
chr2R	3312665	3312787	chr2R.7
chr2R	3316891	3316992	chr2R.8
chr2R	3906173	3906312	chr2R.9
chr2R	3910754	3910855	chr2R.10
chr2R	3951726	3951836	chr2R.11
chr2R	3965977	3966106	chr2R.12
chr2R	4140264	4140374	chr2R.13
chr2R	4152712	4152814	chr2R.14
chr2R	4186799	4186904	chr2R.15
chr2R	4207274	4207378	chr2R.16
chr2R	4208279	4208388	chr2R.17
chr2R	4231483	4231584	chr2R.18
chr2R	4280332	4280454	chr2R.19
chr2R	4472252	4472363	chr2R.20
chr2R	4654977	4655118	chr2R.21
chr2R	4675173	4675306	chr2R.22
chr2R	4693875	4693994	chr2R.23
chr2R	4758090	4758194	chr2R.24
chr2R	4872421	4872528	chr2R.25
chr2R	5117097	5117211	chr2R.26
chr2R	5354373	5354481	chr2R.27
chr2R	5366196	5366315	chr2R.28
chr2R	5381922	5382024	chr2R.29
chr2R	5411723	5411839	chr2R.30
chr2R	5501385	5501515	chr2R.31
chr2R	5519634	5519750	chr2R.32
chr2R	5529264	5529364	chr2R.33
chr2R	5550886	5551022	chr2R.34
chr2R	5993441	5993542	chr2R.35
chr2R	6012781	6012884	chr2R.36
chr2R	6093368	6093473	chr2R.37
chr2R	6094666	6094769	chr2R.38
chr2R	6096427	6096532	chr2R.39
chr2R	6212672	6212787	chr2R.40
chr2R	6332931	6333115	chr2R.41
chr2R	6335714	6335837	chr2R.42
chr2R	6500403	6500530	chr2R.43
chr2R	6587907	6588010	chr2R.44
chr2R	6734546	6734663	chr2R.45
chr2R	6796643	6796743	chr2R.46
chr2R	6812851	6812998	chr2R.47
chr2R	6814302	6814407	chr2R.48
chr2R	6816243	6816354	chr2R.49
chr2R	6857679	6857831	chr2R.50
chr2R	6860754	6860856	chr2R.51
chr2R	7006216	7006323	chr2R.52
chr2R	7190574	7190681	chr2R.53
chr2R	7210056	7210157	chr2R.54
chr2R	7215248	7215353	chr2R.55
chr2R	7218180	7218296	chr2R.56
chr2R	7335048	7335168	chr2R.57
chr2R	7356846	7356947	chr2R.58
chr2R	7371919	7372020	chr2R.59
chr2R	7392073	7392210	chr2R.60
chr2R	7581524	7581636	chr2R.61
chr2R	7613054	7613163	chr2R.62
chr2R	7613580	7613690	chr2R.63
chr2R	7626351	7626468	chr2R.64
chr2R	7702712	7702812	chr2R.65
chr2R	8152244	8152345	chr2R.66
chr2R	8161267	8161415	chr2R.67
chr2R	8162297	8162405	chr2R.68
chr2R	8336022	8336123	chr2R.69
chr2R	8510594	8510701	chr2R.70
chr2R	8693305	8693422	chr2R.71
chr2R	8776599	8776736	chr2R.72
chr2R	8781529	8781657	chr2R.73
chr2R	8919747	8919855	chr2R.74
chr2R	9004265	9004372	chr2R.75
chr2R	9196830	9196990	chr2R.76
chr2R	9202920	9203049	chr2R.77
chr2R	9215055	9215156	chr2R.78
chr2R	9290623	9290738	chr2R.79
chr2R	9465339	9465452	chr2R.80
chr2R	9502376	9502554	chr2R.81
chr2R	9507342	9507459	chr2R.82
chr2R	9522878	9522996	chr2R.83
chr2R	9543217	9543327	chr2R.84
chr2R	9597906	9598009	chr2R.85
chr2R	9664580	9664682	chr2R.86
chr2R	9698664	9698791	chr2R.87
chr2R	9821151	9821263	chr2R.88
chr2R	10093453	10093568	chr2R.89
chr2R	10178935	10179063	chr2R.90
chr2R	10179253	10179429	chr2R.91
chr2R	10179544	10179659	chr2R.92
chr2R	10184226	10184361	chr2R.93
chr2R	10185096	10185200	chr2R.94
chr2R	10185431	10185541	chr2R.95
chr2R	10337152	10337298	chr2R.96
chr2R	10473387	10473493	chr2R.97
chr2R	10477540	10477644	chr2R.98
chr2R	10516272	10516384	chr2R.99
chr2R	10525449	10525549	chr2R.100
chr2R	10710128	10710228	chr2R.101
chr2R	10723209	10723318	chr2R.102
chr2R	10913038	10913167	chr2R.103
chr2R	10934832	10934933	chr2R.104
chr2R	10946243	10946351	chr2R.105
chr2R	11029363	11029497	chr2R.106
chr2R	11120881	11120988	chr2R.107
chr2R	11275252	11275359	chr2R.108
chr2R	11309029	11309150	chr2R.109
chr2R	11324317	11324420	chr2R.110
chr2R	11340403	11340510	chr2R.111
chr2R	11485259	11485364	chr2R.112
chr2R	11485814	11485914	chr2R.113
chr2R	11493159	11493271	chr2R.114
chr2R	11597060	11597161	chr2R.115
chr2R	11669292	11669396	chr2R.116
chr2R	11692275	11692377	chr2R.117
chr2R	11760808	11760972	chr2R.118
chr2R	11767431	11767585	chr2R.119
chr2R	11962169	11962269	chr2R.120
chr2R	11991118	11991233	chr2R.121
chr2R	12148643	12148754	chr2R.122
chr2R	12188467	12188573	chr2R.123
chr2R	12193846	12193976	chr2R.124
chr2R	12216074	12216316	chr2R.125
chr2R	12236675	12236803	chr2R.126
chr2R	12247108	12247214	chr2R.127
chr2R	12279271	12279419	chr2R.128
chr2R	12284494	12284594	chr2R.129
chr2R	12301638	12301740	chr2R.130
chr2R	12307294	12307409	chr2R.131
chr2R	12325256	12325357	chr2R.132
chr2R	12335100	12335224	chr2R.133
chr2R	12378236	12378346	chr2R.134
chr2R	12382348	12382452	chr2R.135
chr2R	12389206	12389345	chr2R.136
chr2R	12393321	12393428	chr2R.137
chr2R	12402251	12402358	chr2R.138
chr2R	12404423	12404530	chr2R.139
chr2R	12426880	12426991	chr2R.140
chr2R	12432790	12432897	chr2R.141
chr2R	12620726	12620838	chr2R.142
chr2R	12669407	12669556	chr2R.143
chr2R	12696100	12696204	chr2R.144
chr2R	12981941	12982046	chr2R.145
chr2R	13003152	13003258	chr2R.146
chr2R	13059722	13059831	chr2R.147
chr2R	13060750	13060866	chr2R.148
chr2R	13061084	13061210	chr2R.149
chr2R	13088995	13089095	chr2R.150
chr2R	13089887	13090008	chr2R.151
chr2R	13167345	13167447	chr2R.152
chr2R	13168955	13169096	chr2R.153
chr2R	13179586	13179686	chr2R.154
chr2R	13197895	13198003	chr2R.155
chr2R	13235162	13235275	chr2R.156
chr2R	13235396	13235501	chr2R.157
chr2R	13241755	13241966	chr2R.158
chr2R	13260575	13260687	chr2R.159
chr2R	13265632	13265746	chr2R.160
chr2R	13697756	13697860	chr2R.161
chr2R	13718713	13718819	chr2R.162
chr2R	13789209	13789327	chr2R.163
chr2R	13867359	13867462	chr2R.164
chr2R	14088425	14088548	chr2R.165
chr2R	14094626	14094739	chr2R.166
chr2R	14103273	14103389	chr2R.167
chr2R	14107875	14107991	chr2R.168
chr2R	14108289	14108401	chr2R.169
chr2R	14110650	14110818	chr2R.170
chr2R	14142401	14142528	chr2R.171
chr2R	14158988	14159117	chr2R.173
chr2R	14177037	14177157	chr2R.174
chr2R	14194577	14194695	chr2R.175
chr2R	14262643	14262744	chr2R.176
chr2R	14779104	14779225	chr2R.177
chr2R	14827927	14828038	chr2R.178
chr2R	14892081	14892193	chr2R.179
chr2R	14895122	14895256	chr2R.180
chr2R	14895643	14895752	chr2R.181
chr2R	14908545	14908648	chr2R.182
chr2R	14929580	14929695	chr2R.183
chr2R	15335256	15335372	chr2R.184
chr2R	15365115	15365245	chr2R.185
chr2R	15368593	15368725	chr2R.186
chr2R	15403067	15403173	chr2R.187
chr2R	15451983	15452095	chr2R.188
chr2R	15572278	15572383	chr2R.189
chr2R	15578892	15579002	chr2R.190
chr2R	15584480	15584592	chr2R.191
chr2R	15619289	15619392	chr2R.192
chr2R	15622662	15622765	chr2R.193
chr2R	15623031	15623134	chr2R.194
chr2R	15623400	15623503	chr2R.195
chr2R	15624138	15624241	chr2R.196
chr2R	15624876	15624979	chr2R.197
chr2R	15625245	15625348	chr2R.198
chr2R	15626715	15626818	chr2R.199
chr2R	15627091	15627194	chr2R.200
chr2R	15627457	15627560	chr2R.201
chr2R	15630024	15630127	chr2R.202
chr2R	15630774	15630877	chr2R.203
chr2R	15631150	15631253	chr2R.204
chr2R	15631516	15631619	chr2R.205
chr2R	15634839	15634942	chr2R.206
chr2R	15637399	15637502	chr2R.207
chr2R	15638141	15638244	chr2R.208
chr2R	15638510	15638613	chr2R.209
chr2R	15638879	15638982	chr2R.210
chr2R	15639248	15639351	chr2R.211
chr2R	15640710	15640813	chr2R.212
chr2R	15641448	15641551	chr2R.213
chr2R	15641817	15641920	chr2R.214
chr2R	15642186	15642289	chr2R.215
chr2R	15642555	15642658	chr2R.216
chr2R	15643293	15643396	chr2R.217
chr2R	15643662	15643765	chr2R.218
chr2R	15644776	15644879	chr2R.219
chr2R	15645883	15645986	chr2R.220
chr2R	15646256	15646359	chr2R.221
chr2R	15647363	15647466	chr2R.222
chr2R	15650323	15650426	chr2R.223
chr2R	15651065	15651168	chr2R.224
chr2R	15651434	15651537	chr2R.225
chr2R	15652169	15652272	chr2R.226
chr2R	15729189	15729303	chr2R.227
chr2R	15730525	15730636	chr2R.228
chr2R	15736559	15736664	chr2R.229
chr2R	15780052	15780184	chr2R.230
chr2R	15815987	15816092	chr2R.231
chr2R	15819635	15819745	chr2R.232
chr2R	15860171	15860281	chr2R.233
chr2R	15862943	15863045	chr2R.234
chr2R	15887424	15887526	chr2R.235
chr2R	15922247	15922385	chr2R.236
chr2R	15959486	15959587	chr2R.237
chr2R	15983622	15983749	chr2R.238
chr2R	16030389	16030497	chr2R.239
chr2R	16030715	16030820	chr2R.240
chr2R	16037168	16037281	chr2R.241
chr2R	16048084	16048184	chr2R.242
chr2R	16050390	16050502	chr2R.243
chr2R	16096507	16096613	chr2R.244
chr2R	16106718	16106824	chr2R.245
chr2R	16185576	16185699	chr2R.246
chr2R	16222583	16222685	chr2R.247
chr2R	16254483	16254592	chr2R.248
chr2R	16280177	16280291	chr2R.249
chr2R	16284147	16284262	chr2R.250
chr2R	16368360	16368468	chr2R.251
chr2R	16374913	16375016	chr2R.252
chr2R	16375330	16375435	chr2R.253
chr2R	16382334	16382444	chr2R.254
chr2R	16760041	16760177	chr2R.255
chr2R	16763262	16763363	chr2R.256
chr2R	16779597	16779702	chr2R.257
chr2R	16801648	16801760	chr2R.258
chr2R	16820495	16820607	chr2R.259
chr2R	16832641	16832742	chr2R.260
chr2R	16833850	16833954	chr2R.261
chr2R	17213678	17213814	chr2R.262
chr2R	17335024	17335126	chr2R.263
chr2R	17430693	17430795	chr2R.264
chr2R	17455583	17455715	chr2R.265
chr2R	17488771	17488872	chr2R.266
chr2R	17560659	17560763	chr2R.267
chr2R	17681806	17681909	chr2R.268
chr2R	17916472	17916572	chr2R.269
chr2R	18045011	18045122	chr2R.270
chr2R	18139337	18139438	chr2R.271
chr2R	18142427	18142536	chr2R.272
chr2R	18147199	18147309	chr2R.273
chr2R	18158032	18158132	chr2R.274
chr2R	18158968	18159076	chr2R.275
chr2R	18319399	18319508	chr2R.276
chr2R	18345595	18345705	chr2R.277
chr2R	18395397	18395502	chr2R.278
chr2R	18395957	18396058	chr2R.279
chr2R	18404972	18405094	chr2R.280
chr2R	18561194	18561300	chr2R.281
chr2R	18630199	18630305	chr2R.282
chr2R	18632704	18632808	chr2R.283
chr2R	18634313	18634438	chr2R.284
chr2R	18639351	18639454	chr2R.285
chr2R	18655354	18655464	chr2R.286
chr2R	18682727	18682839	chr2R.287
chr2R	18689017	18689125	chr2R.288
chr2R	18747542	18747654	chr2R.289
chr2R	18755581	18755706	chr2R.290
chr2R	18767531	18767701	chr2R.291
chr2R	18854832	18854949	chr2R.292
chr2R	18861752	18861879	chr2R.293
chr2R	18892731	18892844	chr2R.294
chr2R	18894201	18894319	chr2R.295
chr2R	18895905	18896011	chr2R.296
chr2R	18904030	18904131	chr2R.297
chr2R	18920467	18920578	chr2R.298
chr2R	18923064	18923227	chr2R.299
chr2R	18931541	18931655	chr2R.300
chr2R	18980143	18980259	chr2R.301
chr2R	18981690	18981814	chr2R.302
chr2R	19201911	19202029	chr2R.303
chr2R	19218841	19218941	chr2R.304
chr2R	19459870	19459974	chr2R.305
chr2R	19466601	19466706	chr2R.306
chr2R	19512125	19512225	chr2R.307
chr2R	19528929	19529032	chr2R.308
chr2R	19537463	19537575	chr2R.309
chr2R	19562622	19562724	chr2R.310
chr2R	19768249	19768396	chr2R.311
chr2R	19814512	19814614	chr2R.312
chr2R	19816738	19816921	chr2R.313
chr2R	19817020	19817127	chr2R.314
chr2R	19823225	19823336	chr2R.315
chr2R	19833657	19833797	chr2R.316
chr2R	19834275	19834375	chr2R.317
chr2R	19952794	19952895	chr2R.318
chr2R	19962433	19962590	chr2R.319
chr2R	20124203	20124313	chr2R.320
chr2R	20188903	20189003	chr2R.321
chr2R	20254360	20254476	chr2R.322
chr2R	20254596	20254704	chr2R.323
chr2R	20255936	20256038	chr2R.324
chr2R	20259954	20260064	chr2R.325
chr2R	20270672	20270774	chr2R.326
chr2R	20582815	20582928	chr2R.327
chr2R	20614037	20614196	chr2R.328
chr2R	20624620	20624730	chr2R.329
chr2R	20724907	20725007	chr2R.330
chr2R	20800344	20800515	chr2R.331
chr2R	20802347	20802505	chr2R.332
chr2R	20804304	20804434	chr2R.333
chr3L	382874	382974	chr3L.1
chr3L	385565	385688	chr3L.2
chr3L	390054	390172	chr3L.3
chr3L	617959	618064	chr3L.4
chr3L	621104	621226	chr3L.5
chr3L	624618	624721	chr3L.6
chr3L	728383	728489	chr3L.7
chr3L	769497	769605	chr3L.8
chr3L	799939	800046	chr3L.9
chr3L	807918	808033	chr3L.10
chr3L	932763	932889	chr3L.11
chr3L	970872	970991	chr3L.12
chr3L	980158	980283	chr3L.13
chr3L	985864	985997	chr3L.14
chr3L	988592	988700	chr3L.15
chr3L	1069195	1069300	chr3L.16
chr3L	1070982	1071113	chr3L.17
chr3L	1076332	1076461	chr3L.18
chr3L	1087740	1087851	chr3L.19
chr3L	1091434	1091535	chr3L.20
chr3L	1097473	1097587	chr3L.21
chr3L	1101051	1101171	chr3L.22
chr3L	1118463	1118582	chr3L.23
chr3L	1145779	1145883	chr3L.24
chr3L	1146441	1146548	chr3L.25
chr3L	1705423	1705528	chr3L.26
chr3L	1782654	1782755	chr3L.27
chr3L	1892723	1892829	chr3L.28
chr3L	1918297	1918418	chr3L.29
chr3L	1920422	1920525	chr3L.30
chr3L	1983456	1983568	chr3L.31
chr3L	1984182	1984288	chr3L.32
chr3L	2205703	2205814	chr3L.33
chr3L	2588452	2588562	chr3L.34
chr3L	2619992	2620118	chr3L.35
chr3L	2829073	2829175	chr3L.36
chr3L	2833120	2833236	chr3L.37
chr3L	2845977	2846078	chr3L.38
chr3L	2940733	2941034	chr3L.39
chr3L	2941035	2941170	chr3L.40
chr3L	2941194	2941487	chr3L.41
chr3L	2942549	2942650	chr3L.42
chr3L	3351961	3352138	chr3L.43
chr3L	3382734	3382847	chr3L.44
chr3L	3559761	3559877	chr3L.45
chr3L	3633760	3633871	chr3L.46
chr3L	3681864	3681973	chr3L.47
chr3L	3688373	3688486	chr3L.48
chr3L	3695659	3695768	chr3L.49
chr3L	3701716	3701828	chr3L.50
chr3L	3708090	3708195	chr3L.51
chr3L	3852771	3852900	chr3L.52
chr3L	3860603	3860714	chr3L.53
chr3L	3868551	3868659	chr3L.54
chr3L	3879398	3879506	chr3L.55
chr3L	3880605	3880708	chr3L.56
chr3L	3890590	3890691	chr3L.57
chr3L	3955233	3955343	chr3L.58
chr3L	3955938	3956109	chr3L.59
chr3L	3956480	3956602	chr3L.60
chr3L	3965952	3966060	chr3L.61
chr3L	3966695	3966801	chr3L.62
chr3L	3969946	3970047	chr3L.63
chr3L	3983893	3984021	chr3L.64
chr3L	3988957	3989076	chr3L.65
chr3L	3994821	3994934	chr3L.66
chr3L	4158890	4158990	chr3L.67
chr3L	4178600	4178700	chr3L.68
chr3L	4246370	4246487	chr3L.69
chr3L	4297377	4297503	chr3L.70
chr3L	4324829	4324941	chr3L.71
chr3L	4369386	4369496	chr3L.72
chr3L	4419142	4419285	chr3L.73
chr3L	4419784	4419906	chr3L.74
chr3L	4432366	4432534	chr3L.75
chr3L	4433292	4433473	chr3L.76
chr3L	4490211	4490322	chr3L.77
chr3L	4586657	4586794	chr3L.78
chr3L	4593157	4593261	chr3L.79
chr3L	4653056	4653161	chr3L.80
chr3L	4754592	4754716	chr3L.81
chr3L	4848431	4848531	chr3L.82
chr3L	4868569	4868673	chr3L.83
chr3L	4880792	4880899	chr3L.84
chr3L	4912290	4912402	chr3L.85
chr3L	4958004	4958113	chr3L.86
chr3L	4968147	4968250	chr3L.87
chr3L	5002954	5003086	chr3L.88
chr3L	5149879	5149979	chr3L.89
chr3L	5155538	5155738	chr3L.90
chr3L	5156938	5157080	chr3L.91
chr3L	5159988	5160109	chr3L.92
chr3L	5161286	5161406	chr3L.93
chr3L	5263446	5263551	chr3L.94
chr3L	5264437	5264553	chr3L.95
chr3L	5266375	5266486	chr3L.96
chr3L	5282195	5282302	chr3L.97
chr3L	5285703	5285807	chr3L.98
chr3L	5301558	5301671	chr3L.99
chr3L	5323989	5324109	chr3L.100
chr3L	5429615	5429742	chr3L.101
chr3L	5462426	5462526	chr3L.102
chr3L	5499312	5499425	chr3L.103
chr3L	5624021	5624136	chr3L.104
chr3L	5645088	5645195	chr3L.105
chr3L	5665133	5665250	chr3L.106
chr3L	5666095	5666225	chr3L.107
chr3L	5694294	5694402	chr3L.108
chr3L	5700870	5700978	chr3L.109
chr3L	5713941	5714222	chr3L.110
chr3L	5725702	5725840	chr3L.111
chr3L	5739547	5739668	chr3L.112
chr3L	5807897	5808009	chr3L.113
chr3L	5823523	5823624	chr3L.114
chr3L	5831383	5831532	chr3L.115
chr3L	5836580	5836699	chr3L.116
chr3L	5845346	5845504	chr3L.117
chr3L	5846122	5846222	chr3L.118
chr3L	5855159	5855260	chr3L.119
chr3L	5856865	5856979	chr3L.120
chr3L	5882644	5882749	chr3L.121
chr3L	5949805	5949909	chr3L.122
chr3L	5983327	5983445	chr3L.123
chr3L	6075982	6076090	chr3L.124
chr3L	6103795	6103925	chr3L.125
chr3L	6104776	6104905	chr3L.126
chr3L	6105215	6105317	chr3L.127
chr3L	6157989	6158102	chr3L.128
chr3L	6165941	6166041	chr3L.129
chr3L	6190122	6190227	chr3L.130
chr3L	6192588	6192696	chr3L.131
chr3L	6259922	6260027	chr3L.132
chr3L	6276085	6276215	chr3L.133
chr3L	6282081	6282181	chr3L.134
chr3L	6312300	6312411	chr3L.135
chr3L	6347858	6347961	chr3L.136
chr3L	6354823	6354930	chr3L.137
chr3L	6360411	6360517	chr3L.138
chr3L	6364362	6364508	chr3L.139
chr3L	6384104	6384241	chr3L.140
chr3L	6471576	6471690	chr3L.141
chr3L	6531717	6531819	chr3L.142
chr3L	6614167	6614306	chr3L.143
chr3L	6621996	6622111	chr3L.144
chr3L	6655290	6655412	chr3L.145
chr3L	6664143	6664245	chr3L.146
chr3L	6664532	6664639	chr3L.147
chr3L	6672958	6673069	chr3L.148
chr3L	6707121	6707239	chr3L.149
chr3L	6707866	6707979	chr3L.150
chr3L	6772692	6772796	chr3L.151
chr3L	6783818	6783933	chr3L.152
chr3L	6790199	6790344	chr3L.153
chr3L	6809286	6809395	chr3L.154
chr3L	6819781	6819886	chr3L.155
chr3L	6824455	6824556	chr3L.156
chr3L	6841377	6841477	chr3L.157
chr3L	6844654	6844789	chr3L.158
chr3L	6876078	6876182	chr3L.159
chr3L	6894345	6894458	chr3L.160
chr3L	6919373	6919473	chr3L.161
chr3L	6932185	6932288	chr3L.162
chr3L	6933538	6933660	chr3L.163
chr3L	7020871	7020990	chr3L.164
chr3L	7130867	7130975	chr3L.165
chr3L	7205565	7205671	chr3L.166
chr3L	7225641	7225756	chr3L.167
chr3L	7409492	7409602	chr3L.168
chr3L	7543831	7543952	chr3L.169
chr3L	7546465	7546566	chr3L.170
chr3L	7566530	7566744	chr3L.171
chr3L	7574492	7574604	chr3L.172
chr3L	7600137	7600258	chr3L.173
chr3L	7607706	7607843	chr3L.174
chr3L	7646367	7646492	chr3L.175
chr3L	7809390	7809515	chr3L.176
chr3L	7846308	7846427	chr3L.177
chr3L	7948202	7948303	chr3L.178
chr3L	8220781	8220887	chr3L.179
chr3L	8240889	8241025	chr3L.180
chr3L	8256097	8256236	chr3L.181
chr3L	8267649	8267759	chr3L.182
chr3L	8270598	8270710	chr3L.183
chr3L	8273342	8273471	chr3L.184
chr3L	8273829	8273955	chr3L.185
chr3L	8432886	8432989	chr3L.186
chr3L	8455064	8455250	chr3L.187
chr3L	8456091	8456234	chr3L.188
chr3L	8463141	8463303	chr3L.189
chr3L	8628751	8628862	chr3L.190
chr3L	8726422	8726528	chr3L.191
chr3L	8738306	8738417	chr3L.192
chr3L	8815779	8815879	chr3L.193
chr3L	9015422	9015534	chr3L.194
chr3L	9020352	9020483	chr3L.195
chr3L	9029288	9029388	chr3L.196
chr3L	9141862	9141976	chr3L.197
chr3L	9144528	9144680	chr3L.198
chr3L	9148181	9148369	chr3L.199
chr3L	9152694	9152849	chr3L.200
chr3L	9155839	9155990	chr3L.201
chr3L	9161903	9162012	chr3L.202
chr3L	9163702	9163819	chr3L.203
chr3L	9166829	9167003	chr3L.204
chr3L	9176790	9176898	chr3L.205
chr3L	9179364	9179470	chr3L.206
chr3L	9192013	9192122	chr3L.207
chr3L	9193965	9194066	chr3L.208
chr3L	9236166	9236267	chr3L.209
chr3L	9240953	9241073	chr3L.210
chr3L	9242372	9242476	chr3L.211
chr3L	9272386	9272489	chr3L.212
chr3L	9293873	9293973	chr3L.213
chr3L	9294863	9294963	chr3L.214
chr3L	9299308	9299410	chr3L.215
chr3L	9687416	9687523	chr3L.216
chr3L	9721243	9721344	chr3L.217
chr3L	9781724	9781859	chr3L.218
chr3L	9784021	9784148	chr3L.219
chr3L	10023737	10023837	chr3L.220
chr3L	10033949	10034077	chr3L.221
chr3L	10077957	10078085	chr3L.222
chr3L	10112053	10112185	chr3L.223
chr3L	10128126	10128238	chr3L.224
chr3L	10233335	10233438	chr3L.225
chr3L	10299055	10299156	chr3L.226
chr3L	10308843	10308950	chr3L.227
chr3L	10335555	10335668	chr3L.228
chr3L	10340826	10340927	chr3L.229
chr3L	10342248	10342364	chr3L.230
chr3L	10369758	10369863	chr3L.231
chr3L	10375372	10375476	chr3L.232
chr3L	10385319	10385431	chr3L.233
chr3L	10428379	10428481	chr3L.234
chr3L	10568351	10568529	chr3L.235
chr3L	10574327	10574434	chr3L.236
chr3L	10581743	10581847	chr3L.237
chr3L	10614063	10614172	chr3L.238
chr3L	10697637	10697746	chr3L.239
chr3L	10730346	10730465	chr3L.240
chr3L	10744125	10744229	chr3L.241
chr3L	10754212	10754314	chr3L.242
chr3L	10759857	10759993	chr3L.243
chr3L	10831004	10831112	chr3L.244
chr3L	10850772	10850873	chr3L.245
chr3L	10851691	10851794	chr3L.246
chr3L	10867810	10867911	chr3L.247
chr3L	10910775	10910879	chr3L.248
chr3L	10921684	10921805	chr3L.249
chr3L	10925047	10925171	chr3L.250
chr3L	10925571	10925680	chr3L.251
chr3L	10927500	10927646	chr3L.252
chr3L	10942324	10942433	chr3L.253
chr3L	10951956	10952099	chr3L.254
chr3L	10955469	10955578	chr3L.255
chr3L	10962099	10962206	chr3L.256
chr3L	10973768	10973880	chr3L.257
chr3L	10992835	10992935	chr3L.258
chr3L	10995018	10995170	chr3L.259
chr3L	10999500	10999603	chr3L.260
chr3L	11026444	11026548	chr3L.261
chr3L	11168719	11168823	chr3L.262
chr3L	11248424	11248533	chr3L.263
chr3L	11332637	11332774	chr3L.264
chr3L	11373631	11373732	chr3L.265
chr3L	11378997	11379116	chr3L.266
chr3L	11395004	11395123	chr3L.267
chr3L	11422702	11422807	chr3L.268
chr3L	11460618	11460725	chr3L.269
chr3L	11465586	11465704	chr3L.270
chr3L	11509893	11509994	chr3L.271
chr3L	12247465	12247569	chr3L.272
chr3L	12295604	12295726	chr3L.273
chr3L	12415141	12415247	chr3L.274
chr3L	12430034	12430179	chr3L.275
chr3L	12431539	12431665	chr3L.276
chr3L	12435616	12435732	chr3L.277
chr3L	12449594	12449700	chr3L.278
chr3L	12450744	12450844	chr3L.279
chr3L	12463004	12463113	chr3L.280
chr3L	12536633	12536764	chr3L.281
chr3L	12545216	12545325	chr3L.282
chr3L	12547277	12547384	chr3L.283
chr3L	12560994	12561110	chr3L.284
chr3L	12600383	12600484	chr3L.285
chr3L	12609398	12609506	chr3L.286
chr3L	12616976	12617086	chr3L.287
chr3L	12629514	12629615	chr3L.288
chr3L	12631856	12631973	chr3L.289
chr3L	12648424	12648534	chr3L.290
chr3L	12654771	12654896	chr3L.291
chr3L	12656897	12657035	chr3L.292
chr3L	12666448	12666555	chr3L.293
chr3L	12675694	12675805	chr3L.294
chr3L	12679255	12679380	chr3L.295
chr3L	12686672	12686786	chr3L.296
chr3L	12688890	12688992	chr3L.297
chr3L	12694089	12694195	chr3L.298
chr3L	12715842	12715959	chr3L.299
chr3L	12840159	12840307	chr3L.300
chr3L	12924903	12925009	chr3L.301
chr3L	13094536	13094641	chr3L.302
chr3L	13388600	13388715	chr3L.303
chr3L	13415417	13415544	chr3L.304
chr3L	13502102	13502206	chr3L.305
chr3L	13531826	13531948	chr3L.306
chr3L	13532963	13533068	chr3L.307
chr3L	13533652	13533782	chr3L.308
chr3L	13535214	13535315	chr3L.309
chr3L	13545330	13545430	chr3L.310
chr3L	13548201	13548317	chr3L.311
chr3L	13564544	13564647	chr3L.312
chr3L	13564791	13564905	chr3L.313
chr3L	13567315	13567415	chr3L.314
chr3L	13631992	13632125	chr3L.315
chr3L	13632604	13632729	chr3L.316
chr3L	13657509	13657623	chr3L.317
chr3L	13712277	13712395	chr3L.318
chr3L	13717284	13717403	chr3L.319
chr3L	13739817	13739955	chr3L.320
chr3L	13865748	13865848	chr3L.321
chr3L	13866169	13866369	chr3L.322
chr3L	13869451	13869594	chr3L.323
chr3L	13896927	13897028	chr3L.324
chr3L	14137603	14137704	chr3L.325
chr3L	14150245	14150352	chr3L.326
chr3L	14420088	14420195	chr3L.327
chr3L	14459294	14459400	chr3L.328
chr3L	14475767	14475874	chr3L.329
chr3L	14477200	14477310	chr3L.330
chr3L	14481438	14481552	chr3L.331
chr3L	14488671	14488809	chr3L.332
chr3L	14558252	14558359	chr3L.333
chr3L	14572054	14572158	chr3L.334
chr3L	14628173	14628274	chr3L.335
chr3L	14854191	14854299	chr3L.336
chr3L	14874729	14874837	chr3L.337
chr3L	14880559	14880678	chr3L.338
chr3L	14882295	14882406	chr3L.339
chr3L	14905523	14905644	chr3L.340
chr3L	15161973	15162080	chr3L.341
chr3L	15174754	15174864	chr3L.342
chr3L	15182563	15182721	chr3L.343
chr3L	15185585	15185685	chr3L.344
chr3L	15190780	15190881	chr3L.345
chr3L	15192977	15193105	chr3L.346
chr3L	15199713	15199817	chr3L.347
chr3L	15204869	15204970	chr3L.348
chr3L	15206280	15206414	chr3L.349
chr3L	15210369	15210470	chr3L.350
chr3L	15214228	15214340	chr3L.351
chr3L	15215619	15215765	chr3L.352
chr3L	15223933	15224035	chr3L.353
chr3L	15224168	15224308	chr3L.354
chr3L	15237555	15237658	chr3L.355
chr3L	15238480	15238596	chr3L.356
chr3L	15238680	15238780	chr3L.357
chr3L	15241778	15241884	chr3L.358
chr3L	15243580	15243709	chr3L.359
chr3L	15247325	15247452	chr3L.360
chr3L	15253998	15254098	chr3L.361
chr3L	15259654	15259759	chr3L.362
chr3L	15271481	15271589	chr3L.363
chr3L	15357100	15357202	chr3L.364
chr3L	15390686	15390829	chr3L.365
chr3L	15394342	15394444	chr3L.366
chr3L	15437625	15437742	chr3L.367
chr3L	15460544	15460683	chr3L.368
chr3L	15529069	15529176	chr3L.369
chr3L	15620337	15620446	chr3L.370
chr3L	15633630	15633739	chr3L.371
chr3L	15695194	15695299	chr3L.372
chr3L	15779847	15779959	chr3L.373
chr3L	15787302	15787439	chr3L.374
chr3L	15844291	15844391	chr3L.375
chr3L	15844844	15844956	chr3L.376
chr3L	15851170	15851300	chr3L.377
chr3L	15856194	15856352	chr3L.378
chr3L	15857123	15857224	chr3L.379
chr3L	15860356	15860556	chr3L.380
chr3L	16014343	16014480	chr3L.381
chr3L	16107827	16107950	chr3L.382
chr3L	16218920	16219040	chr3L.383
chr3L	16366601	16366714	chr3L.384
chr3L	16396082	16396190	chr3L.385
chr3L	16478202	16478310	chr3L.386
chr3L	16917436	16917543	chr3L.387
chr3L	17032661	17032771	chr3L.388
chr3L	17033220	17033345	chr3L.389
chr3L	17053656	17053757	chr3L.390
chr3L	17058736	17058839	chr3L.391
chr3L	17059673	17059778	chr3L.392
chr3L	17071202	17071304	chr3L.393
chr3L	17091013	17091114	chr3L.394
chr3L	17095051	17095168	chr3L.395
chr3L	17095354	17095468	chr3L.396
chr3L	17098204	17098312	chr3L.397
chr3L	17111106	17111223	chr3L.398
chr3L	17115838	17115974	chr3L.399
chr3L	17123348	17123462	chr3L.400
chr3L	17128193	17128322	chr3L.401
chr3L	17151584	17151685	chr3L.402
chr3L	17153778	17153880	chr3L.403
chr3L	17156051	17156157	chr3L.404
chr3L	17160106	17160251	chr3L.405
chr3L	17162499	17162622	chr3L.406
chr3L	17162805	17162912	chr3L.407
chr3L	17167282	17167446	chr3L.408
chr3L	17170618	17170723	chr3L.409
chr3L	17174259	17174391	chr3L.410
chr3L	17175574	17175681	chr3L.411
chr3L	17176102	17176207	chr3L.412
chr3L	17177004	17177112	chr3L.413
chr3L	17181972	17182099	chr3L.414
chr3L	17222485	17222585	chr3L.415
chr3L	17252130	17252247	chr3L.416
chr3L	17260255	17260389	chr3L.417
chr3L	17381996	17382117	chr3L.418
chr3L	17393445	17393548	chr3L.419
chr3L	17489652	17489767	chr3L.420
chr3L	17503493	17503599	chr3L.421
chr3L	17520052	17520153	chr3L.422
chr3L	17599822	17599930	chr3L.423
chr3L	17604724	17604830	chr3L.424
chr3L	18232559	18232667	chr3L.425
chr3L	18307182	18307292	chr3L.426
chr3L	18385973	18386082	chr3L.427
chr3L	18426260	18426365	chr3L.428
chr3L	18697631	18697741	chr3L.429
chr3L	18757388	18757493	chr3L.430
chr3L	19012606	19012713	chr3L.431
chr3L	19037340	19037458	chr3L.432
chr3L	19136037	19136138	chr3L.433
chr3L	19158673	19158773	chr3L.434
chr3L	19181753	19181855	chr3L.435
chr3L	19189292	19189395	chr3L.436
chr3L	19348488	19348643	chr3L.437
chr3L	19367887	19367991	chr3L.438
chr3L	19455974	19456078	chr3L.439
chr3L	19683735	19683848	chr3L.440
chr3L	19700706	19700811	chr3L.441
chr3L	19724239	19724343	chr3L.442
chr3L	19755654	19755758	chr3L.443
chr3L	19860588	19860693	chr3L.444
chr3L	20545577	20545687	chr3L.445
chr3L	20566121	20566240	chr3L.446
chr3L	20579510	20579627	chr3L.447
chr3L	20579932	20580036	chr3L.448
chr3L	20584302	20584403	chr3L.449
chr3L	20587917	20588022	chr3L.450
chr3L	20588731	20588850	chr3L.451
chr3L	20598541	20598649	chr3L.452
chr3L	20606610	20606724	chr3L.453
chr3L	20629058	20629161	chr3L.454
chr3L	20676030	20676139	chr3L.455
chr3L	20677862	20677995	chr3L.456
chr3L	20742045	20742152	chr3L.457
chr3L	20752934	20753077	chr3L.458
chr3L	20943083	20943183	chr3L.459
chr3L	21441641	21441789	chr3L.460
chr3L	21575465	21575573	chr3L.461
chr3L	21606341	21606450	chr3L.462
chr3L	21677773	21677873	chr3L.463
chr3L	21775751	21775872	chr3L.464
chr3L	21791393	21791505	chr3L.465
chr3L	22079965	22080074	chr3L.466
chr3L	22121364	22121493	chr3L.467
chr3L	22138420	22138523	chr3L.468
chr3L	22159162	22159267	chr3L.469
chr3L	22161781	22161904	chr3L.470
chr3L	22200815	22200919	chr3L.471
chr3L	22212096	22212198	chr3L.472
chr3L	22529712	22529830	chr3L.473
chr3L	22566414	22566524	chr3L.474
chr3L	22568201	22568301	chr3L.475
chr3L	22862935	22863050	chr3L.476
chr3R	17170414	17170576	chr3R.364
chr3R	123141	123294	chr3R.1
chr3R	271037	271140	chr3R.2
chr3R	751212	751334	chr3R.3
chr3R	980520	980631	chr3R.4
chr3R	1312734	1312881	chr3R.5
chr3R	1337748	1337888	chr3R.6
chr3R	1424947	1425088	chr3R.7
chr3R	1451432	1451534	chr3R.8
chr3R	1728479	1728579	chr3R.9
chr3R	1731404	1731506	chr3R.10
chr3R	1736387	1736517	chr3R.11
chr3R	1737101	1737206	chr3R.12
chr3R	1764470	1764573	chr3R.13
chr3R	1772957	1773077	chr3R.14
chr3R	1807351	1807461	chr3R.15
chr3R	1864197	1864308	chr3R.16
chr3R	1865649	1865751	chr3R.17
chr3R	1872902	1873027	chr3R.18
chr3R	1875823	1875939	chr3R.19
chr3R	1889154	1889262	chr3R.20
chr3R	1894271	1894388	chr3R.21
chr3R	1897015	1897137	chr3R.22
chr3R	1900726	1900830	chr3R.23
chr3R	1918128	1918249	chr3R.24
chr3R	1941755	1941860	chr3R.25
chr3R	1969251	1969365	chr3R.26
chr3R	2271203	2271320	chr3R.27
chr3R	2359079	2359181	chr3R.28
chr3R	2416114	2416220	chr3R.29
chr3R	2447198	2447306	chr3R.30
chr3R	2554558	2554662	chr3R.31
chr3R	2572283	2572388	chr3R.32
chr3R	2645897	2645997	chr3R.33
chr3R	2648375	2648475	chr3R.34
chr3R	2658031	2658139	chr3R.35
chr3R	2658686	2658786	chr3R.36
chr3R	2715367	2715481	chr3R.37
chr3R	2744113	2744213	chr3R.38
chr3R	2804965	2805078	chr3R.39
chr3R	2814167	2814291	chr3R.40
chr3R	2839172	2839311	chr3R.41
chr3R	2845141	2845284	chr3R.42
chr3R	2850218	2850321	chr3R.43
chr3R	2872296	2872435	chr3R.44
chr3R	3000350	3000452	chr3R.45
chr3R	3021973	3022090	chr3R.46
chr3R	3199029	3199130	chr3R.47
chr3R	3242705	3242823	chr3R.48
chr3R	3255544	3255671	chr3R.49
chr3R	3284463	3284573	chr3R.50
chr3R	3404061	3404165	chr3R.51
chr3R	3498701	3498822	chr3R.52
chr3R	3501014	3501118	chr3R.53
chr3R	3673432	3673545	chr3R.54
chr3R	3959327	3959437	chr3R.55
chr3R	3975833	3975943	chr3R.56
chr3R	4028847	4028976	chr3R.57
chr3R	4031337	4031480	chr3R.58
chr3R	4049868	4049976	chr3R.59
chr3R	4050728	4050828	chr3R.60
chr3R	4053992	4054102	chr3R.61
chr3R	4055701	4055836	chr3R.62
chr3R	4098282	4098398	chr3R.63
chr3R	4208087	4208230	chr3R.64
chr3R	4273563	4273674	chr3R.65
chr3R	4275445	4275549	chr3R.66
chr3R	4328649	4328775	chr3R.67
chr3R	4360199	4360304	chr3R.68
chr3R	4485676	4485783	chr3R.69
chr3R	4661016	4661202	chr3R.70
chr3R	4973065	4973206	chr3R.71
chr3R	5269729	5269841	chr3R.72
chr3R	5273381	5273519	chr3R.73
chr3R	5287462	5287624	chr3R.74
chr3R	5334006	5334169	chr3R.75
chr3R	5368720	5368836	chr3R.76
chr3R	5485335	5485436	chr3R.77
chr3R	5492904	5493011	chr3R.78
chr3R	5495181	5495289	chr3R.79
chr3R	5691320	5691487	chr3R.80
chr3R	5730725	5730840	chr3R.81
chr3R	5760099	5760204	chr3R.82
chr3R	5891569	5891704	chr3R.83
chr3R	6246808	6246918	chr3R.84
chr3R	6268516	6268617	chr3R.85
chr3R	6270412	6270514	chr3R.86
chr3R	6271668	6271812	chr3R.87
chr3R	6273483	6273606	chr3R.88
chr3R	6286710	6286835	chr3R.89
chr3R	6288915	6289023	chr3R.90
chr3R	6289992	6290092	chr3R.91
chr3R	6291896	6292011	chr3R.92
chr3R	6322825	6322986	chr3R.93
chr3R	6327397	6327500	chr3R.94
chr3R	6366492	6366594	chr3R.95
chr3R	6367810	6367934	chr3R.96
chr3R	6375500	6375601	chr3R.97
chr3R	6411313	6411512	chr3R.98
chr3R	6435444	6435545	chr3R.99
chr3R	6459494	6459612	chr3R.100
chr3R	6487964	6488076	chr3R.101
chr3R	6490504	6490611	chr3R.102
chr3R	6493013	6493113	chr3R.103
chr3R	6596089	6596208	chr3R.104
chr3R	6644438	6644570	chr3R.105
chr3R	6670723	6670826	chr3R.106
chr3R	6752189	6752290	chr3R.107
chr3R	6835989	6836100	chr3R.108
chr3R	6850706	6850808	chr3R.109
chr3R	6865695	6865809	chr3R.110
chr3R	6882077	6882185	chr3R.111
chr3R	6906585	6906695	chr3R.112
chr3R	6947864	6947996	chr3R.113
chr3R	6950024	6950135	chr3R.114
chr3R	7006134	7006251	chr3R.115
chr3R	7010804	7010913	chr3R.116
chr3R	7011568	7011693	chr3R.117
chr3R	7160541	7160705	chr3R.118
chr3R	7185368	7185475	chr3R.119
chr3R	7203253	7203373	chr3R.120
chr3R	7203816	7203917	chr3R.121
chr3R	7217227	7217410	chr3R.122
chr3R	7217720	7217833	chr3R.123
chr3R	7228887	7228991	chr3R.124
chr3R	7232619	7232746	chr3R.125
chr3R	7303028	7303130	chr3R.126
chr3R	7343155	7343257	chr3R.127
chr3R	7579664	7579767	chr3R.128
chr3R	7590668	7590768	chr3R.129
chr3R	7592166	7592271	chr3R.130
chr3R	7744789	7744903	chr3R.131
chr3R	7970384	7970536	chr3R.132
chr3R	7993113	7993217	chr3R.133
chr3R	8099638	8099787	chr3R.134
chr3R	8115126	8115231	chr3R.135
chr3R	8115638	8115740	chr3R.136
chr3R	8117499	8117601	chr3R.137
chr3R	8379517	8379624	chr3R.138
chr3R	8382682	8382811	chr3R.139
chr3R	8575323	8575439	chr3R.140
chr3R	8576430	8576534	chr3R.141
chr3R	8583232	8583339	chr3R.142
chr3R	8587283	8587432	chr3R.143
chr3R	8596293	8596399	chr3R.144
chr3R	8606249	8606364	chr3R.145
chr3R	8618698	8618800	chr3R.146
chr3R	8629266	8629373	chr3R.147
chr3R	8632303	8632440	chr3R.148
chr3R	8644230	8644340	chr3R.149
chr3R	8658068	8658196	chr3R.150
chr3R	8659848	8659949	chr3R.151
chr3R	8674991	8675100	chr3R.152
chr3R	8679169	8679272	chr3R.153
chr3R	8687644	8687771	chr3R.154
chr3R	8688241	8688367	chr3R.155
chr3R	8704031	8704147	chr3R.156
chr3R	8723468	8723595	chr3R.157
chr3R	8734491	8734601	chr3R.158
chr3R	8754583	8754748	chr3R.159
chr3R	8783878	8783985	chr3R.160
chr3R	8847333	8847442	chr3R.161
chr3R	8922890	8923009	chr3R.162
chr3R	8924567	8924701	chr3R.163
chr3R	8965556	8965665	chr3R.164
chr3R	8986492	8986613	chr3R.165
chr3R	9261318	9261447	chr3R.166
chr3R	9263728	9263845	chr3R.167
chr3R	9269714	9269820	chr3R.168
chr3R	9283803	9283987	chr3R.169
chr3R	9288594	9288695	chr3R.170
chr3R	9293752	9293859	chr3R.171
chr3R	9294231	9294350	chr3R.172
chr3R	9305649	9305753	chr3R.173
chr3R	9309498	9309600	chr3R.174
chr3R	9323618	9323766	chr3R.175
chr3R	9326354	9326455	chr3R.176
chr3R	9327926	9328026	chr3R.177
chr3R	9334323	9334441	chr3R.178
chr3R	9335573	9335707	chr3R.179
chr3R	9346678	9346804	chr3R.180
chr3R	9347792	9347911	chr3R.181
chr3R	9350809	9350916	chr3R.182
chr3R	9373773	9373873	chr3R.183
chr3R	9378493	9378598	chr3R.184
chr3R	9381884	9382001	chr3R.185
chr3R	9383505	9383605	chr3R.186
chr3R	9385170	9385300	chr3R.187
chr3R	9390939	9391040	chr3R.188
chr3R	9394702	9394802	chr3R.189
chr3R	9395124	9395239	chr3R.190
chr3R	9396418	9396522	chr3R.191
chr3R	9400491	9400592	chr3R.192
chr3R	9402853	9402988	chr3R.193
chr3R	9413441	9413576	chr3R.194
chr3R	9416175	9416282	chr3R.195
chr3R	9419404	9419515	chr3R.196
chr3R	9425951	9426053	chr3R.197
chr3R	9433487	9433603	chr3R.198
chr3R	9447243	9447357	chr3R.199
chr3R	9450731	9450855	chr3R.200
chr3R	9452495	9452625	chr3R.201
chr3R	9452714	9452832	chr3R.202
chr3R	9455202	9455319	chr3R.203
chr3R	9597215	9597379	chr3R.204
chr3R	9603086	9603189	chr3R.205
chr3R	9615696	9615830	chr3R.206
chr3R	9621744	9621885	chr3R.207
chr3R	9667139	9667253	chr3R.208
chr3R	9672205	9672320	chr3R.209
chr3R	9675384	9675521	chr3R.210
chr3R	9676539	9676645	chr3R.211
chr3R	9677135	9677274	chr3R.212
chr3R	9683672	9683793	chr3R.213
chr3R	9698190	9698295	chr3R.214
chr3R	9701077	9701179	chr3R.215
chr3R	9737955	9738055	chr3R.216
chr3R	9740783	9740903	chr3R.217
chr3R	9749087	9749187	chr3R.218
chr3R	9750366	9750468	chr3R.219
chr3R	9756260	9756363	chr3R.220
chr3R	9757921	9758030	chr3R.221
chr3R	9760725	9760845	chr3R.222
chr3R	9766436	9766555	chr3R.223
chr3R	9807347	9807450	chr3R.224
chr3R	9865507	9865623	chr3R.225
chr3R	10195155	10195258	chr3R.226
chr3R	10212406	10212509	chr3R.227
chr3R	10213486	10213595	chr3R.228
chr3R	10757464	10757566	chr3R.229
chr3R	11122334	11122450	chr3R.230
chr3R	11199111	11199215	chr3R.231
chr3R	11221966	11222123	chr3R.232
chr3R	11437169	11437276	chr3R.233
chr3R	11487791	11487894	chr3R.234
chr3R	11537154	11537255	chr3R.235
chr3R	11556880	11557029	chr3R.236
chr3R	11598676	11598792	chr3R.237
chr3R	11624144	11624279	chr3R.238
chr3R	11785226	11785356	chr3R.239
chr3R	11832614	11832731	chr3R.240
chr3R	11858609	11858725	chr3R.241
chr3R	11948228	11948332	chr3R.242
chr3R	11951364	11951480	chr3R.243
chr3R	11967478	11967579	chr3R.244
chr3R	12004111	12004248	chr3R.245
chr3R	12040163	12040268	chr3R.246
chr3R	12048430	12048551	chr3R.247
chr3R	12118453	12118562	chr3R.248
chr3R	12119706	12119882	chr3R.249
chr3R	12122381	12122490	chr3R.250
chr3R	12127495	12127646	chr3R.251
chr3R	12205419	12205532	chr3R.252
chr3R	12486018	12486133	chr3R.253
chr3R	12498076	12498197	chr3R.254
chr3R	12500298	12500408	chr3R.255
chr3R	12505448	12505580	chr3R.256
chr3R	12521960	12522085	chr3R.257
chr3R	12522593	12522716	chr3R.258
chr3R	12561726	12561849	chr3R.259
chr3R	12567581	12567687	chr3R.260
chr3R	12589402	12589512	chr3R.261
chr3R	12610967	12611102	chr3R.262
chr3R	12637468	12637595	chr3R.263
chr3R	12649410	12649526	chr3R.264
chr3R	12655423	12655531	chr3R.265
chr3R	12660221	12660380	chr3R.266
chr3R	12730331	12730431	chr3R.267
chr3R	12753438	12753588	chr3R.268
chr3R	12753701	12753825	chr3R.269
chr3R	12758822	12758947	chr3R.270
chr3R	12780149	12780255	chr3R.271
chr3R	12891085	12891195	chr3R.272
chr3R	12989878	12990005	chr3R.273
chr3R	13020578	13020689	chr3R.274
chr3R	13061629	13061752	chr3R.275
chr3R	13067782	13067899	chr3R.276
chr3R	13091175	13091294	chr3R.277
chr3R	13114889	13115004	chr3R.278
chr3R	13128841	13128971	chr3R.279
chr3R	13136266	13136405	chr3R.280
chr3R	13138509	13138615	chr3R.281
chr3R	13140200	13140300	chr3R.282
chr3R	13148724	13148848	chr3R.283
chr3R	13150907	13151029	chr3R.284
chr3R	13184523	13184672	chr3R.285
chr3R	13192972	13193088	chr3R.286
chr3R	13194301	13194415	chr3R.287
chr3R	13409615	13409716	chr3R.288
chr3R	13523333	13523467	chr3R.289
chr3R	13536821	13536923	chr3R.290
chr3R	13617618	13617747	chr3R.291
chr3R	13692983	13693093	chr3R.292
chr3R	13702712	13702830	chr3R.293
chr3R	13834546	13834737	chr3R.294
chr3R	13836493	13836599	chr3R.295
chr3R	13837350	13837472	chr3R.296
chr3R	13892643	13892762	chr3R.297
chr3R	13912626	13912726	chr3R.298
chr3R	13927338	13927460	chr3R.299
chr3R	13939574	13939677	chr3R.300
chr3R	13972609	13972716	chr3R.301
chr3R	14144586	14144699	chr3R.302
chr3R	14197062	14197180	chr3R.303
chr3R	14249052	14249174	chr3R.304
chr3R	14259954	14260058	chr3R.305
chr3R	14291546	14291650	chr3R.306
chr3R	14306290	14306423	chr3R.307
chr3R	14316806	14316937	chr3R.308
chr3R	14321726	14321855	chr3R.309
chr3R	14346015	14346130	chr3R.310
chr3R	14357367	14357473	chr3R.311
chr3R	14428599	14428699	chr3R.312
chr3R	14593580	14593696	chr3R.313
chr3R	14694504	14694605	chr3R.314
chr3R	14700790	14700891	chr3R.315
chr3R	14733354	14733458	chr3R.316
chr3R	14733702	14733809	chr3R.317
chr3R	14795855	14795962	chr3R.318
chr3R	15015796	15015912	chr3R.319
chr3R	15077092	15077197	chr3R.320
chr3R	15126227	15126328	chr3R.321
chr3R	15173305	15173448	chr3R.322
chr3R	15380537	15380738	chr3R.323
chr3R	15499032	15499143	chr3R.324
chr3R	15510333	15510437	chr3R.325
chr3R	15521036	15521143	chr3R.326
chr3R	15522265	15522385	chr3R.327
chr3R	15543922	15544029	chr3R.328
chr3R	15559209	15559325	chr3R.329
chr3R	15588505	15588605	chr3R.330
chr3R	15589294	15589452	chr3R.331
chr3R	15613995	15614117	chr3R.332
chr3R	15631194	15631319	chr3R.333
chr3R	15812633	15812742	chr3R.334
chr3R	15903414	15903517	chr3R.335
chr3R	15979375	15979513	chr3R.336
chr3R	16059972	16060075	chr3R.337
chr3R	16183046	16183150	chr3R.338
chr3R	16230841	16230967	chr3R.339
chr3R	16238559	16238674	chr3R.340
chr3R	16238813	16238945	chr3R.341
chr3R	16284512	16284614	chr3R.342
chr3R	16296185	16296290	chr3R.343
chr3R	16604603	16604721	chr3R.344
chr3R	16619473	16619580	chr3R.345
chr3R	16620883	16620985	chr3R.346
chr3R	16623284	16623400	chr3R.347
chr3R	16631664	16631798	chr3R.348
chr3R	16634589	16634723	chr3R.349
chr3R	16635384	16635492	chr3R.350
chr3R	16635529	16635686	chr3R.351
chr3R	16756557	16756665	chr3R.352
chr3R	16789813	16789917	chr3R.353
chr3R	16789977	16790086	chr3R.354
chr3R	16796598	16796706	chr3R.355
chr3R	16852399	16852503	chr3R.356
chr3R	16857559	16857681	chr3R.357
chr3R	17103814	17103947	chr3R.358
chr3R	17113943	17114074	chr3R.359
chr3R	17145820	17145924	chr3R.360
chr3R	17149896	17149999	chr3R.361
chr3R	17152744	17152869	chr3R.362
chr3R	17160237	17160496	chr3R.363
chr3R	17240969	17241073	chr3R.365
chr3R	17264267	17264412	chr3R.366
chr3R	17355074	17355184	chr3R.367
chr3R	17367274	17367389	chr3R.368
chr3R	17384505	17384621	chr3R.369
chr3R	17398273	17398373	chr3R.370
chr3R	17598349	17598474	chr3R.371
chr3R	17625556	17625677	chr3R.372
chr3R	17646361	17646487	chr3R.373
chr3R	17733033	17733142	chr3R.374
chr3R	17745888	17745992	chr3R.375
chr3R	17760046	17760191	chr3R.376
chr3R	17806486	17806589	chr3R.377
chr3R	17933725	17933830	chr3R.378
chr3R	17933915	17934027	chr3R.379
chr3R	17967322	17967431	chr3R.380
chr3R	17976554	17976660	chr3R.381
chr3R	17984454	17984561	chr3R.382
chr3R	18002384	18002501	chr3R.383
chr3R	18003988	18004097	chr3R.384
chr3R	18004368	18004480	chr3R.385
chr3R	18023498	18023623	chr3R.386
chr3R	18024653	18024783	chr3R.387
chr3R	18026197	18026362	chr3R.388
chr3R	18028970	18029073	chr3R.389
chr3R	18099011	18099128	chr3R.390
chr3R	18116892	18117032	chr3R.391
chr3R	18147030	18147142	chr3R.392
chr3R	18185317	18185421	chr3R.393
chr3R	18295125	18295226	chr3R.394
chr3R	18305427	18305574	chr3R.395
chr3R	18537465	18537617	chr3R.396
chr3R	18629101	18629208	chr3R.397
chr3R	18633511	18633624	chr3R.398
chr3R	18683220	18683323	chr3R.399
chr3R	18692976	18693112	chr3R.400
chr3R	18706146	18706246	chr3R.401
chr3R	18747012	18747114	chr3R.402
chr3R	18747599	18747701	chr3R.403
chr3R	18808277	18808409	chr3R.404
chr3R	18956531	18956661	chr3R.405
chr3R	18972818	18972942	chr3R.406
chr3R	19096860	19096968	chr3R.407
chr3R	19103401	19103524	chr3R.408
chr3R	19186875	19186978	chr3R.409
chr3R	19194802	19194904	chr3R.410
chr3R	19251678	19251796	chr3R.411
chr3R	19253932	19254042	chr3R.412
chr3R	19260229	19260382	chr3R.413
chr3R	19269332	19269438	chr3R.414
chr3R	19276274	19276424	chr3R.415
chr3R	19280493	19280625	chr3R.416
chr3R	19284003	19284110	chr3R.417
chr3R	19285910	19286028	chr3R.418
chr3R	19289915	19290020	chr3R.419
chr3R	19299814	19299932	chr3R.420
chr3R	19305697	19305802	chr3R.421
chr3R	19317356	19317469	chr3R.422
chr3R	19369544	19369648	chr3R.423
chr3R	19376520	19376634	chr3R.424
chr3R	19652741	19652851	chr3R.425
chr3R	19685185	19685357	chr3R.426
chr3R	19798326	19798444	chr3R.427
chr3R	19799123	19799241	chr3R.428
chr3R	19803868	19803980	chr3R.429
chr3R	19828148	19828267	chr3R.430
chr3R	19929268	19929373	chr3R.431
chr3R	19929395	19929532	chr3R.432
chr3R	20075983	20076106	chr3R.433
chr3R	20204067	20204179	chr3R.434
chr3R	20221877	20221997	chr3R.435
chr3R	20234635	20234763	chr3R.436
chr3R	20249079	20249192	chr3R.437
chr3R	20308763	20308893	chr3R.438
chr3R	20331623	20331724	chr3R.439
chr3R	20381801	20381919	chr3R.440
chr3R	20382410	20382524	chr3R.441
chr3R	20382934	20383047	chr3R.442
chr3R	20492827	20492952	chr3R.443
chr3R	20500138	20500298	chr3R.444
chr3R	20500483	20500614	chr3R.445
chr3R	20500882	20501056	chr3R.446
chr3R	20501329	20501534	chr3R.447
chr3R	20502956	20503072	chr3R.448
chr3R	20505166	20505318	chr3R.449
chr3R	20507986	20508143	chr3R.450
chr3R	20509286	20509388	chr3R.451
chr3R	20517915	20518052	chr3R.452
chr3R	20519462	20519627	chr3R.453
chr3R	20525061	20525168	chr3R.454
chr3R	20531343	20531456	chr3R.455
chr3R	20533087	20533192	chr3R.456
chr3R	20572112	20572217	chr3R.457
chr3R	20764717	20764820	chr3R.458
chr3R	20796838	20796941	chr3R.459
chr3R	20848530	20848644	chr3R.460
chr3R	20859869	20860004	chr3R.461
chr3R	20907307	20907415	chr3R.462
chr3R	20908330	20908435	chr3R.463
chr3R	20973426	20973538	chr3R.464
chr3R	20977787	20977913	chr3R.465
chr3R	20978545	20978663	chr3R.466
chr3R	20987151	20987282	chr3R.467
chr3R	20987536	20987669	chr3R.468
chr3R	20992659	20992804	chr3R.469
chr3R	21000851	21000961	chr3R.470
chr3R	21013092	21013230	chr3R.471
chr3R	21072243	21072356	chr3R.472
chr3R	21536338	21536449	chr3R.473
chr3R	21832474	21832577	chr3R.474
chr3R	21838284	21838406	chr3R.475
chr3R	21846375	21846524	chr3R.476
chr3R	21856294	21856406	chr3R.477
chr3R	21865696	21865796	chr3R.478
chr3R	21894269	21894388	chr3R.479
chr3R	21895982	21896101	chr3R.480
chr3R	21897969	21898078	chr3R.481
chr3R	21899581	21899688	chr3R.482
chr3R	21901311	21901420	chr3R.483
chr3R	21912557	21912686	chr3R.484
chr3R	21916316	21916420	chr3R.485
chr3R	21921094	21921206	chr3R.486
chr3R	21923497	21923626	chr3R.487
chr3R	21928642	21928747	chr3R.488
chr3R	22093560	22093664	chr3R.489
chr3R	22095658	22095775	chr3R.490
chr3R	22099558	22099670	chr3R.491
chr3R	22111583	22111690	chr3R.492
chr3R	22121651	22121797	chr3R.493
chr3R	22122041	22122145	chr3R.494
chr3R	22133382	22133509	chr3R.495
chr3R	22154306	22154416	chr3R.496
chr3R	22159658	22159797	chr3R.497
chr3R	22171681	22171788	chr3R.498
chr3R	22190664	22190770	chr3R.499
chr3R	22249684	22249796	chr3R.500
chr3R	22469908	22470024	chr3R.501
chr3R	22496349	22496471	chr3R.502
chr3R	22573084	22573213	chr3R.503
chr3R	22613980	22614093	chr3R.504
chr3R	22993390	22993507	chr3R.505
chr3R	23011718	23011835	chr3R.506
chr3R	23021080	23021211	chr3R.507
chr3R	23023021	23023166	chr3R.508
chr3R	23026614	23026726	chr3R.509
chr3R	23026937	23027071	chr3R.510
chr3R	23032296	23032398	chr3R.511
chr3R	23035921	23036024	chr3R.512
chr3R	23102337	23102440	chr3R.513
chr3R	23202278	23202420	chr3R.514
chr3R	23212383	23212498	chr3R.515
chr3R	23213251	23213367	chr3R.516
chr3R	23231139	23231254	chr3R.517
chr3R	23270392	23270493	chr3R.518
chr3R	23285438	23285548	chr3R.519
chr3R	23325754	23325864	chr3R.520
chr3R	23393175	23393309	chr3R.521
chr3R	23489759	23489860	chr3R.522
chr3R	23538491	23538626	chr3R.523
chr3R	23542772	23542877	chr3R.524
chr3R	23584045	23584148	chr3R.525
chr3R	23623631	23623740	chr3R.526
chr3R	23625985	23626092	chr3R.527
chr3R	23626721	23626847	chr3R.528
chr3R	23644488	23644593	chr3R.529
chr3R	23661981	23662090	chr3R.530
chr3R	23821070	23821170	chr3R.531
chr3R	23822771	23822885	chr3R.532
chr3R	23823795	23823907	chr3R.533
chr3R	23825502	23825622	chr3R.534
chr3R	23830131	23830240	chr3R.535
chr3R	23835297	23835418	chr3R.536
chr3R	23879692	23879802	chr3R.537
chr3R	23914241	23914342	chr3R.538
chr3R	23915576	23915710	chr3R.539
chr3R	23916384	23916490	chr3R.540
chr3R	23917446	23917567	chr3R.541
chr3R	23918842	23918943	chr3R.542
chr3R	23956636	23956765	chr3R.543
chr3R	23967567	23967687	chr3R.544
chr3R	23977633	23977734	chr3R.545
chr3R	23978208	23978317	chr3R.546
chr3R	23980758	23980859	chr3R.547
chr3R	23982987	23983096	chr3R.548
chr3R	23987305	23987445	chr3R.549
chr3R	23988450	23988561	chr3R.550
[truncated: 127 more rows]
